# Supplementary material for: Transcriptome Analysis of Postharvest Lentinula edodes Cell Wall Metabolism During Storage Indicating a Laccase-Mediated Regulatory Network
Source: Foods. 2026 Mar 16;15(6):1039. doi: 10.3390/foods15061039 (PMC13025948; doi:10.3390/foods15061039)
Supplement: Supplementary file 1 [file foods-15-01039-s001.zip]

Archive with 3 entries (3 files):
- Supplementary figures.pdf
- Table S1 The differentially expressed genes (DEGs).xlsx
- Table S2.pdf
