# Supplementary material for: Transcriptome Analysis of Postharvest Lentinula edodes Cell Wall Metabolism During Storage Indicating a Laccase-Mediated Regulatory Network
Source: Foods. 2026 Mar 16;15(6):1039. doi: 10.3390/foods15061039 (PMC13025948; doi:10.3390/foods15061039)
Supplement: Supplementary file 1 [file foods-15-01039-s001.zip › Table S1 The differentially expressed genes (DEGs).xlsx]

## Sheet: T1 vs T0
GeneID	D0-1	D0-2	D0-3	D4-1	D4-2	D4-3	logFC	Type	Pvalue	FDR	Product
C8R40DRAFT_1032098	0.095	0.59	0.179	1.375	0.984	1.444	2.13417	up	4.42501e-08	5.91192e-07	uncharacterized protein
C8R40DRAFT_314	74.206	70.48	82.608	202.626	192.404	208.066	1.40782	up	1.33286e-06	1.28094e-05	vacuolar protein sorting-associated protein 28
C8R40DRAFT_1075571	1.594	2.968	2.125	5.752	7.215	3.486	1.29854	up	1.41835e-05	0.000106	cellulase CEL6B
C8R40DRAFT_1550	2.445	2.106	3.055	1.216	1.208	0.798	-1.23841	down	1.39816e-05	0.000104884	uncharacterized protein
C8R40DRAFT_1031654	113.176	26.206	177.8	213.101	157.279	281.056	1.03831	up	0.000471308	0.00231685	uncharacterized protein
C8R40DRAFT_1064684	8.209	6.046	8.656	2.323	1.484	3.14	-1.72114	down	8.36878e-11	1.68858e-09	uncharacterized protein
C8R40DRAFT_1164337	186.565	254.27	280.199	89.278	40.859	144.353	-1.3933	down	3.77192e-08	5.11111e-07	uncharacterized protein
C8R40DRAFT_1031338	1.844	2.584	2.369	0.682	0.759	0.836	-1.5765	down	1.33184e-08	1.94335e-07	cytochrome P450
C8R40DRAFT_1064712	7.888	5.1	11.455	3.462	3.035	4.356	-1.17111	down	4.62349e-06	3.92297e-05	short-chain dehydrogenase/reductase
C8R40DRAFT_1164352	7.622	9.994	6.277	2.798	2.432	3.46	-1.45884	down	2.75215e-08	3.8157e-07	short-chain dehydrogenase/reductase
C8R40DRAFT_1164358	13.287	20.565	4.811	95.513	186.231	3.142	2.88126	up	5.68742e-22	4.25313e-20	uncharacterized protein
C8R40DRAFT_1164359	15.936	17.461	12.72	129.431	187.311	58.654	3.02496	up	1.6714e-24	1.61277e-22	uncharacterized protein
C8R40DRAFT_1157490	15.981	19.606	16.435	41.347	40.145	46.827	1.30249	up	8.5011e-06	6.70947e-05	protein kinase
C8R40DRAFT_1031188	3.79	5.391	4.069	10.56	9.671	11.692	1.26841	up	1.68306e-05	0.000123696	protein kinase
C8R40DRAFT_1064725	5292.84	5779.27	4207.02	2236.28	1869.78	2629.21	-1.18175	down	2.05084e-06	1.88611e-05	uncharacterized protein
C8R40DRAFT_1269613	1.024	6.144	1.657	0.244	0.243	0.345	-3.40224	down	1.156e-29	1.62723e-27	Zn(2)-Cys(6) binuclear cluster domain-containing protein
C8R40DRAFT_1164370	31.075	34.04	33.443	15.352	17.999	13.514	-1.07241	down	1.42472e-05	0.000106343	mitochondrial intermediate peptidase
C8R40DRAFT_4816	3.495	2.834	4.605	1.622	2.517	1.279	-1.01259	down	4.79417e-05	0.000312431	glycine cleavage system P-protein-domain-containing protein
C8R40DRAFT_1164378	0.699	1.387	1.419	2.433	1.481	3.315	1.04375	up	0.00212253	0.00844564	uncharacterized protein
C8R40DRAFT_1031435	38.034	36.539	33.893	87.586	95.156	82.16	1.28819	up	1.07723e-05	8.3102e-05	Clavaminate synthase-like protein
C8R40DRAFT_1032066	10.304	7.642	11.329	32.634	37.242	28.335	1.74611	up	1.77551e-09	3.01333e-08	Hemimethylated DNA-binding protein YccV like-domain-containing protein
C8R40DRAFT_1032214	1.594	1.849	1.301	4.87	6.319	3.597	1.63944	up	4.34061e-08	5.80932e-07	uncharacterized protein
C8R40DRAFT_7048	8.082	5.67	6.149	19.111	26.218	11.541	1.51469	up	2.04649e-07	2.3387e-06	uncharacterized protein
C8R40DRAFT_7131	1.389	2.34	3.629	0.864	0.384	1.39	-1.47882	down	7.09584e-07	7.32543e-06	uncharacterized protein
C8R40DRAFT_7130	1.033	2.52	3.125	1.133	0.621	1.476	-1.04719	down	5.9803e-05	0.000379598	uncharacterized protein
C8R40DRAFT_1261578	54.234	51.5	49.855	15.339	15.912	14.489	-1.76614	down	1.14617e-11	2.64747e-10	uncharacterized protein
C8R40DRAFT_1164424	11.521	10.774	20.867	7.649	6.754	7.15	-1.00177	down	5.21171e-05	0.000336525	Lactonase, 7-bladed beta-propeller-domain-containing protein
C8R40DRAFT_1064772	34.323	74.751	29.658	13.954	14.537	13.366	-1.72869	down	3.86729e-11	8.18975e-10	uncharacterized protein
C8R40DRAFT_1076118	6.306	3.539	6.263	15.472	13.99	15.866	1.49245	up	3.23175e-07	3.52809e-06	alpha/beta-hydrolase
C8R40DRAFT_1064786	15.231	19.019	14.909	40.594	33.579	47.537	1.30787	up	8.86827e-06	6.96252e-05	Intradiol ring-cleavage dioxygenase
C8R40DRAFT_1031817	26.192	33.493	29.565	14.918	14.431	14.972	-1.00981	down	3.8446e-05	0.000257274	U3 small nucleolar RNA-associated protein
C8R40DRAFT_1031774	23.572	25.358	26.917	59.038	53.618	68.213	1.25375	up	1.95038e-05	0.000140411	uncharacterized protein
C8R40DRAFT_1076327	46.315	37.63	43.406	89.721	120.564	57.3	1.07117	up	0.000300515	0.00158121	copper transporter
C8R40DRAFT_1031864	5.4	4.273	5.701	1.506	1.437	0.678	-2.08512	down	3.5002e-11	7.45193e-10	uncharacterized protein
C8R40DRAFT_1164484	11.609	8.477	12.237	22.228	17.834	26.454	1.04107	up	0.000563273	0.0027121	uncharacterized protein
C8R40DRAFT_1076411	20.239	38.521	30.758	4.039	4.02	4.135	-2.8757	down	4.28317e-25	4.49545e-23	uncharacterized protein
C8R40DRAFT_16185	50.866	77.164	69.672	6.653	7.355	6.268	-3.28529	down	6.54985e-31	1.00473e-28	uncharacterized protein
C8R40DRAFT_16520	11.456	24.487	18.67	8.517	6.779	9.499	-1.1391	down	5.2742e-06	4.3915e-05	ribonuclease T2
C8R40DRAFT_16165	74.68	26.565	33.568	7.253	8.861	5.278	-2.65565	down	4.799e-22	3.65732e-20	uncharacterized protein
C8R40DRAFT_1064843	12.101	12.681	10.786	29.418	28.724	26.975	1.2588	up	2.03112e-05	0.000145523	acyl-CoA N-acyltransferase
C8R40DRAFT_1032081	83.584	85.502	70.298	160.514	192.186	129.596	1.01058	up	0.000687849	0.00320252	putative HLH transcription factor
C8R40DRAFT_1031445	1.885	1.608	1.028	4.204	2.248	4.57	1.28511	up	2.5685e-05	0.000178987	MFS general substrate transporter
C8R40DRAFT_1164533	38.626	51.864	40.559	17.083	18.373	15.825	-1.35356	down	9.49754e-08	1.19117e-06	eukaryotic mitochondrial regulator protein-domain-containing protein
C8R40DRAFT_1164534	17.224	13.302	15.843	32.797	36.994	31.616	1.12887	up	0.000137162	0.00078977	putative methyltransferase-domain-containing protein
C8R40DRAFT_1164538	1479.18	1766.94	1389.49	740.578	603.82	888.91	-1.05358	down	1.82466e-05	0.00013296	uncharacterized protein
C8R40DRAFT_17790	4.098	3.57	3.636	10.312	6.48	14.729	1.47923	up	4.1629e-07	4.44327e-06	uncharacterized protein
C8R40DRAFT_1164542	95.999	82.836	74.804	11.209	10.311	10.777	-2.97319	down	1.65144e-26	1.8641e-24	uncharacterized protein
C8R40DRAFT_1157608	27.067	83.013	51.383	24.19	24.615	23.56	-1.15781	down	3.32475e-06	2.92168e-05	uncharacterized protein
C8R40DRAFT_1157614	8.515	6.85	8.011	16.679	18.269	13.361	1.04717	up	0.000473522	0.00232486	uncharacterized protein
C8R40DRAFT_1164558	748.916	663.61	731.824	356.437	346.223	364.311	-1.00702	down	3.88776e-05	0.000259727	uncharacterized protein
C8R40DRAFT_1164560	9.741	8.13	7.344	22.589	28.89	16.51	1.43091	up	9.20266e-07	9.26071e-06	heterokaryon incompatibility protein Het-C-domain-containing protein
C8R40DRAFT_1076694	11.128	14.101	16.136	5.944	6.667	4.922	-1.2382	down	8.58109e-07	8.70846e-06	uncharacterized protein
C8R40DRAFT_1032120	152.921	159.175	147.615	338.17	363.711	313.418	1.1431	up	0.000104272	0.000621324	uncharacterized protein
C8R40DRAFT_20700	68.819	68.186	54.792	154.401	171.194	136.806	1.26955	up	1.44442e-05	0.000107679	uncharacterized protein
C8R40DRAFT_21612	10.004	7.663	8.759	18.385	12.772	24.968	1.0866	up	0.000253714	0.00136558	uncharacterized protein
C8R40DRAFT_1076784	23.638	36.808	18.711	10.351	6.178	14.381	-1.35656	down	8.19334e-08	1.04069e-06	uncharacterized protein
C8R40DRAFT_22447	46.773	59.539	56.368	22.08	23.271	20.989	-1.29405	down	2.75489e-07	3.06028e-06	uncharacterized protein
C8R40DRAFT_1157640	5.036	4.703	4.747	13.179	11.913	13.113	1.39892	up	2.03069e-06	1.87046e-05	uncharacterized protein
C8R40DRAFT_23802	660.314	618.084	626.206	284.2	241.195	338.748	-1.14015	down	4.30586e-06	3.6721e-05	uncharacterized protein
C8R40DRAFT_24178	1.386	17.934	2.398	1.634	0.472	2.132	-2.35661	down	2.95225e-16	1.19337e-14	uncharacterized protein
C8R40DRAFT_24221	49.927	64.506	55.106	24.719	25.282	24.275	-1.19062	down	1.87159e-06	1.73863e-05	heterotrimeric G-protein alpha subunit, GPA3-like protein
C8R40DRAFT_1032147	22.883	56.179	43.503	10.375	12.079	7.517	-2.0318	down	1.74989e-14	5.76789e-13	squalene epoxidase
C8R40DRAFT_1076980	5.267	5.761	4.309	11.147	12.531	10.109	1.1393	up	0.000160279	0.000910172	cytidine deaminase
C8R40DRAFT_1157672	44.319	78.135	71.269	16.396	18.945	13.13	-1.99873	down	3.64536e-14	1.12997e-12	OPT oligopeptide transporter
C8R40DRAFT_1031583	0.479	0.723	0.548	2.426	2.987	2.247	2.12808	up	2.38665e-11	5.23366e-10	uncharacterized protein
C8R40DRAFT_1077048	5.579	3.938	3.999	9.55	11.533	6.865	1.04791	up	0.000484524	0.00237303	glucosyltransferase
C8R40DRAFT_1164636	1.129	0.973	0.855	2.438	1.786	2.908	1.26932	up	4.45266e-05	0.000293048	esterase 1
C8R40DRAFT_27879	1.069	0.85	1.166	2.46	2.579	2.11	1.21167	up	9.34378e-05	0.000562366	uncharacterized protein
C8R40DRAFT_1164666	78.003	75.244	87.83	27.579	28.53	25.923	-1.5552	down	1.37244e-09	2.35938e-08	uncharacterized protein
C8R40DRAFT_1164667	10.243	9.894	11.769	24.481	22.224	29.698	1.25972	up	2.15704e-05	0.000153534	histidine phosphatase superfamily
C8R40DRAFT_28898	124.842	193.313	205.86	43.925	38.973	46.667	-2.01591	down	2.1824e-14	7.11511e-13	uncharacterized protein
C8R40DRAFT_1164678	28.128	18.125	24.216	9.651	6.802	12.504	-1.28299	down	3.72577e-07	4.02336e-06	uncharacterized protein
C8R40DRAFT_1164679	63.702	80.742	43.48	18.972	12.384	25.484	-1.72512	down	2.9905e-11	6.48213e-10	cytochrome P450
C8R40DRAFT_1077384	0.671	1.479	0.813	0.388	0.062	1.019	-1.01074	down	0.00018158	0.00101429	SprT-like family-domain-containing protein
C8R40DRAFT_1077385	12.604	12.338	14.514	28.454	30.362	26.965	1.12035	up	0.000159018	0.0009043	uncharacterized protein
C8R40DRAFT_1077457	0.974	6.258	1.11	0.906	0.511	1.492	-1.5189	down	1.89975e-08	2.70923e-07	uncharacterized protein
C8R40DRAFT_32077	3.999	7.548	14.1	3.505	3.322	3.896	-1.25785	down	8.33349e-07	8.47876e-06	uncharacterized protein
C8R40DRAFT_32341	17.187	12.949	19.418	7.618	7.688	6.875	-1.15957	down	3.51484e-06	3.06078e-05	uncharacterized protein
C8R40DRAFT_1164712	3.679	4.766	4.091	9.095	8.262	8.184	1.02656	up	0.000641598	0.00302747	PARP-domain-containing protein
C8R40DRAFT_1164713	10.149	5.496	14.827	4.67	3.865	5.173	-1.15229	down	4.76326e-06	4.03058e-05	uncharacterized protein
C8R40DRAFT_1065029	0.495	2.18	0.906	0.479	0.457	0.503	-1.3135	down	1.30986e-05	9.90048e-05	uncharacterized protein
C8R40DRAFT_1077735	33.92	47.602	41.183	17.191	21.521	13.997	-1.21903	down	1.10757e-06	1.09494e-05	P-loop containing nucleoside triphosphate hydrolase protein
C8R40DRAFT_1065067	6.502	7.937	4.673	2.949	2.397	3.097	-1.17837	down	3.335e-06	2.92546e-05	aspartic peptidase domain-containing protein
C8R40DRAFT_1164814	9.872	17.329	10.176	49.635	81.714	9.918	1.91812	up	5.1902e-11	1.07441e-09	uncharacterized protein
C8R40DRAFT_1077785	91.044	65.777	114.733	186.621	239.025	130.598	1.03447	up	0.000486515	0.00238181	cyclohydrolase
C8R40DRAFT_39626	8.016	5.633	7.788	22.313	22.443	22.901	1.658	up	1.2057e-08	1.76792e-07	cytochrome P450
C8R40DRAFT_1077805	0.358	0.38	0.226	1.03	0.923	0.995	1.60962	up	1.75282e-06	1.63976e-05	uncharacterized protein
C8R40DRAFT_1180904	0.896	1.105	0.719	0.362	0.375	0.446	-1.19909	down	1.7778e-05	0.000129783	uncharacterized protein
C8R40DRAFT_1077910	1.58	2.551	2.025	5.689	5.254	6.078	1.4668	up	8.01513e-07	8.17571e-06	cytochrome P450
C8R40DRAFT_40468	132.175	199.7	142.61	11.547	12.291	10.546	-3.78644	down	1.05949e-38	2.8811e-36	Indoleamine 2,3-dioxygenase
C8R40DRAFT_1032405	22.699	49.994	29.412	11.715	14.122	10.001	-1.51041	down	3.85123e-09	6.18524e-08	P-loop containing nucleoside triphosphate hydrolase protein
C8R40DRAFT_1164843	0.843	0.714	0.399	2.117	0.994	2.505	1.5202	up	4.80754e-06	4.05944e-05	uncharacterized protein
C8R40DRAFT_1065108	0.789	0.664	0.179	1.536	0.904	1.647	1.32281	up	0.000120233	0.000703811	concanavalin A-like lectin/glucanase domain-containing protein
C8R40DRAFT_1164860	65.861	82.684	74.301	35.285	35.713	37.208	-1.04225	down	2.28359e-05	0.000161675	uncharacterized protein
C8R40DRAFT_1065125	6.004	6.237	7.402	14.24	16.981	13.106	1.17405	up	8.75321e-05	0.000529485	uncharacterized protein
C8R40DRAFT_43995	0.73	0.852	0.32	21.037	9.164	32.488	5.04042	up	5.80388e-53	3.30683e-50	uncharacterized protein
C8R40DRAFT_1031156	22.954	22.106	19.32	9.984	9.279	11.294	-1.07504	down	1.40797e-05	0.000105488	S-adenosyl-L-methionine-dependent methyltransferase
C8R40DRAFT_1031849	50.575	59.965	49.483	122.171	129.804	115.657	1.19997	up	4.53119e-05	0.000297072	uncharacterized protein
C8R40DRAFT_45360	10.415	5.71	9.14	31.834	33.096	31.891	1.93805	up	3.04949e-11	6.59803e-10	uncharacterized protein
C8R40DRAFT_1157797	21.21	27.559	17.52	46.663	48.34	46.784	1.09685	up	0.000216309	0.00118885	anthranilate phosphoribosyltransferase, TrpD
C8R40DRAFT_1164907	63.652	71.221	64.163	24.686	27.336	21.549	-1.43578	down	1.71408e-08	2.45911e-07	serine palmitoyltransferase
C8R40DRAFT_1032586	8.5	9.115	10.977	4.005	4.074	3.788	-1.26844	down	7.29102e-07	7.50104e-06	chaperonin 10-like protein
C8R40DRAFT_47685	4.782	3.429	4.773	24.202	19.008	28.293	2.461	up	3.95721e-17	1.80717e-15	uncharacterized protein
C8R40DRAFT_1164925	839.576	1029.84	967.425	292.177	350.214	219.64	-1.71847	down	3.40955e-11	7.29847e-10	cytochrome-c from the OXPHOS pathway
C8R40DRAFT_1164927	4.589	4.08	5.791	2.09	1.415	2.868	-1.18164	down	6.09675e-06	5.01014e-05	uncharacterized protein
C8R40DRAFT_1031872	1.32	3.679	0.569	0.675	0.529	0.782	-1.48589	down	5.30529e-08	6.97559e-07	extracellular triacylglycerol lipase precursor
C8R40DRAFT_1031592	19.849	8.809	19.845	39.302	47.002	31.792	1.28376	up	1.17768e-05	9.01824e-05	permease for cytosine/purines, uracil, thiamine, allantoin-domain-containing protein
C8R40DRAFT_49211	3.039	1.634	3.034	5.219	3.991	6.567	1.03329	up	0.00102952	0.00457077	uncharacterized protein
C8R40DRAFT_1078676	0.753	0.636	1.509	0.138	0	0.145	-3.34246	down	1.09582e-14	3.72486e-13	uncharacterized protein
C8R40DRAFT_1078734	8.359	1.219	20.793	2.007	1.864	2.44	-2.26621	down	1.01969e-15	3.83665e-14	uncharacterized protein
C8R40DRAFT_1065208	2.899	2.514	3.448	1.566	0.931	1.806	-1.04161	down	6.378e-05	0.000400172	uncharacterized protein
C8R40DRAFT_1181402	3.367	1.103	3.914	1.358	1.094	1.168	-1.21097	down	2.55644e-06	2.29638e-05	uncharacterized protein
C8R40DRAFT_51608	85.343	69.501	87.507	37.155	37.839	37.508	-1.10713	down	7.76344e-06	6.18028e-05	uncharacterized protein
C8R40DRAFT_1031685	44.26	38.2	41.715	95.913	114.274	86.378	1.25595	up	1.82623e-05	0.000132994	NAD-binding protein
C8R40DRAFT_1164980	1.135	1.916	0.726	3.768	3.496	4.792	1.67365	up	6.96444e-08	9.01835e-07	uncharacterized protein
C8R40DRAFT_52862	10.398	22.158	6.615	1.795	1.516	1.762	-2.94813	down	6.93146e-25	7.08846e-23	uncharacterized protein
C8R40DRAFT_1078943	3.136	2.679	2.518	32.432	12.112	54.504	3.57074	up	3.40244e-32	6.07616e-30	uncharacterized protein
C8R40DRAFT_1078970	0.89	0.426	0.743	4.259	3.079	5.754	2.6669	up	2.26703e-17	1.06373e-15	uncharacterized protein
C8R40DRAFT_1157841	11.576	8.021	23.662	68.161	79.249	56.522	2.23694	up	1.36459e-14	4.58632e-13	amino acid/polyamine transporter I
C8R40DRAFT_1031255	75.698	76.209	94.272	199.343	153.823	245.772	1.28269	up	1.17427e-05	9.00074e-05	uncharacterized protein
C8R40DRAFT_1261965	10.503	17.01	14.315	2.143	1.501	2.707	-2.71884	down	6.58136e-22	4.86087e-20	uncharacterized protein
C8R40DRAFT_56799	250.836	367.33	51.639	49.876	56.769	43.295	-2.15933	down	4.94506e-16	1.9592e-14	barwin-like endoglucanase
C8R40DRAFT_1165047	281.425	358.224	140.818	53.093	33.266	78.638	-2.24188	down	5.51646e-17	2.44461e-15	uncharacterized protein
C8R40DRAFT_1261970	5.528	5.834	8.784	13.998	16.77	9.873	1.01233	up	0.000755351	0.00348545	uncharacterized protein
C8R40DRAFT_1079172	4.991	7.581	5.774	22.652	20.044	24.218	1.86667	up	4.37164e-10	8.01021e-09	uncharacterized protein
C8R40DRAFT_57249	171.373	263.437	79.059	60.346	47.684	78.113	-1.46497	down	9.00275e-09	1.36229e-07	uncharacterized protein
C8R40DRAFT_58444	2.108	2.741	1.791	5.488	5.075	6.88	1.39299	up	8.56805e-06	6.75341e-05	uncharacterized protein
C8R40DRAFT_1031580	30.358	24.301	20.366	64.442	37.864	93.427	1.38341	up	2.12329e-06	1.94825e-05	uncharacterized protein
C8R40DRAFT_1031477	18.766	17.058	14.069	41.659	44.15	38.74	1.31975	up	6.56565e-06	5.34045e-05	phosphatase 2C-like domain-containing protein
C8R40DRAFT_58741	0.225	0.108	0.829	2.584	0.111	5.158	2.75346	up	2.3465e-17	1.09671e-15	uncharacterized protein
C8R40DRAFT_1165072	12.754	10.08	14.075	34.236	48.735	21.514	1.50118	up	3.05403e-07	3.35551e-06	uncharacterized protein
C8R40DRAFT_1032250	0.649	3.356	1.332	17.424	18.483	17.59	3.32463	up	9.22712e-28	1.13817e-25	extracellular GDSL-like lipase/acylhydrolase
C8R40DRAFT_1165078	0.809	0.611	0.847	2.074	2.526	1.529	1.43367	up	2.11868e-05	0.000151163	uncharacterized protein
C8R40DRAFT_1165079	96.621	88.837	99.479	213.795	196.917	230.878	1.171	up	6.96252e-05	0.000430971	uncharacterized protein
C8R40DRAFT_60260	8.063	5.458	7.892	16.38	17.686	14.676	1.18657	up	7.07737e-05	0.000436723	ChaC-like protein
C8R40DRAFT_1040991	7.037	7.462	6.084	16.353	15.976	15.434	1.21432	up	4.68901e-05	0.000306412	uncharacterized protein
C8R40DRAFT_61797	5.565	9.9	4.152	16.483	18.83	15.029	1.35952	up	4.25143e-06	3.62827e-05	HD domain-containing protein
C8R40DRAFT_62308	20.129	7.946	24.35	122.238	52.792	201.716	2.84519	up	4.90489e-22	3.71437e-20	uncharacterized protein
C8R40DRAFT_1014698	22.695	19.354	19.055	40.482	42.146	39.921	1.00398	up	0.000893553	0.00403448	uncharacterized protein
C8R40DRAFT_63165	8.024	3.113	5.102	12.325	10.441	15.065	1.21995	up	4.3345e-05	0.000286366	uncharacterized protein
C8R40DRAFT_62929	40.237	54.35	31.976	129.584	113.759	148.129	1.62903	up	1.93395e-08	2.75473e-07	uncharacterized protein
C8R40DRAFT_1067950	528.52	661.301	330.078	20.757	9.196	32.257	-4.61062	down	5.99487e-52	3.11864e-49	uncharacterized protein
C8R40DRAFT_64722	4.389	3.36	3.968	9.706	7.689	11.69	1.31145	up	8.97134e-06	7.03422e-05	cytochrome P450
C8R40DRAFT_1181875	118.393	110.523	84.644	38.736	38.863	42.825	-1.3806	down	5.0274e-08	6.63207e-07	cytochrome P450
C8R40DRAFT_1040769	0.05	1.522	0.423	1.905	0.835	2.108	1.27973	up	0.000350852	0.00180712	uncharacterized protein
C8R40DRAFT_1095415	21.295	18.76	13.865	50.442	53.165	49.026	1.50112	up	2.61305e-07	2.91381e-06	uncharacterized protein
C8R40DRAFT_1067973	1833.67	1610.67	2003.47	215.314	274.119	172.02	-3.04196	down	1.3737e-27	1.66023e-25	uncharacterized protein
C8R40DRAFT_1168570	1728.42	2323.96	1763.9	951.861	986.379	920.693	-1.02462	down	2.93347e-05	0.000201487	uncharacterized protein
C8R40DRAFT_1168576	7.884	8.105	7.283	22.79	17.649	28.026	1.55665	up	9.79323e-08	1.22313e-06	kinase-like domain-containing protein
C8R40DRAFT_1168588	1.684	3.257	2.441	5.753	4.567	5.573	1.10599	up	0.000364536	0.00186956	uncharacterized protein
C8R40DRAFT_1095587	3.102	5.271	4.758	11.385	12.341	11.315	1.41586	up	1.69092e-06	1.5893e-05	uncharacterized protein
C8R40DRAFT_1040890	1.121	1.204	1.213	0.284	0.362	0.423	-1.72385	down	1.02391e-08	1.52187e-07	AAA domain-containing protein
C8R40DRAFT_1159776	2.439	20.055	3.767	0.931	0.92	1.012	-3.19598	down	5.35596e-27	6.4084e-25	uncharacterized protein
C8R40DRAFT_71511	6.351	6.456	5.903	13.006	14.297	11.704	1.0598	up	0.000354588	0.00182323	beach-domain-containing protein
C8R40DRAFT_71706	153.601	340.895	250.981	49.913	57.223	38.62	-2.35458	down	2.15556e-18	1.13618e-16	uncharacterized protein
C8R40DRAFT_1168743	0.457	0.912	0.379	1.876	0.659	2.82	1.61352	up	3.54468e-07	3.85214e-06	cytochrome P450
C8R40DRAFT_1040599	3.848	3.195	3.014	7.651	5.267	10.055	1.1915	up	7.09418e-05	0.000437535	tetrapyrrole methylase
C8R40DRAFT_73395	4.575	4.411	9.251	113.251	217.14	1.848	4.18706	up	1.01068e-41	3.13888e-39	uncharacterized protein
C8R40DRAFT_1095931	0.293	0.105	0.312	1.178	2.247	0.16	2.33121	up	4.80748e-10	8.75518e-09	uncharacterized protein
C8R40DRAFT_1182363	1.09	1.46	1.134	0.113	0.108	0.178	-3.19718	down	3.33482e-14	1.05003e-12	ribosomal protein S11-domain-containing protein
C8R40DRAFT_1159797	1.172	1.397	1.507	3.23	2.01	4.378	1.23797	up	6.05902e-05	0.000384124	ribonuclease Le37
C8R40DRAFT_1168775	52.011	56.947	66.468	22.327	18.557	25.076	-1.41116	down	2.88247e-08	3.98253e-07	Lactonase, 7-bladed beta-propeller-domain-containing protein
C8R40DRAFT_75053	6.221	3.775	2.836	14.815	14.095	14.69	1.76434	up	2.65403e-09	4.41048e-08	uncharacterized protein
C8R40DRAFT_75084	10.003	8.941	8.609	27.416	35.253	17.31	1.53731	up	1.42294e-07	1.68148e-06	uncharacterized protein
C8R40DRAFT_1178811	0.176	1.095	0.667	0.182	0.261	0.192	-1.60517	down	0.000762254	0.00351324	uncharacterized protein
C8R40DRAFT_1064165	9.788	7.743	8.576	19.37	17.67	20.176	1.13189	up	0.000145764	0.000836485	uncharacterized protein
C8R40DRAFT_1182490	1.228	5.044	1.572	1.047	0.642	1.571	-1.26594	down	2.4575e-05	0.000172054	uncharacterized protein
C8R40DRAFT_1096057	41.766	23.349	59.516	19.94	19.417	19.32	-1.08676	down	1.09729e-05	8.44313e-05	uncharacterized protein
C8R40DRAFT_75622	10.314	12.477	11.978	5.945	6.76	4.528	-1.0125	down	4.1749e-05	0.000277207	uncharacterized protein
C8R40DRAFT_1041260	5.168	5.258	4.63	11.871	15.382	8.788	1.25913	up	1.86349e-05	0.000135131	glycoside hydrolase
C8R40DRAFT_1168796	1.409	3.182	1.067	0.214	0.26	0.286	-2.8913	down	1.89154e-20	1.23674e-18	uncharacterized protein
C8R40DRAFT_78464	127.745	130.976	141.907	351.665	340.359	369.28	1.4055	up	1.37376e-06	1.31496e-05	uncharacterized protein
C8R40DRAFT_1168823	110.734	98.896	105.897	41.017	32.92	51.332	-1.33271	down	1.30264e-07	1.55705e-06	uncharacterized protein
C8R40DRAFT_1168830	0.798	1.392	0.755	2.843	3.802	2.271	1.59715	up	2.42586e-07	2.72539e-06	glycoside hydrolase family 105 protein
C8R40DRAFT_1068154	102.568	143.958	102.076	54.862	62.823	52.378	-1.0355	down	2.5932e-05	0.000180184	uncharacterized protein
C8R40DRAFT_1068155	161.627	180.222	119.658	56.021	61.387	49.273	-1.46925	down	8.50316e-09	1.29276e-07	uncharacterized protein
C8R40DRAFT_1182825	17.486	17.699	12.302	5.405	5.628	4.763	-1.58779	down	7.11723e-10	1.26912e-08	urea carboxylase
C8R40DRAFT_1096374	6.593	6.959	5.85	19.31	23.451	14.845	1.56987	up	8.02361e-08	1.02348e-06	lactam utilization protein lamb
C8R40DRAFT_1096485	5.858	6.644	4.723	13.801	12.179	14.351	1.22724	up	4.46762e-05	0.000293709	uncharacterized protein
C8R40DRAFT_81597	3.726	6.824	4.792	23.348	22.921	22.351	2.16092	up	1.15412e-13	3.36805e-12	MFS general substrate transporter
C8R40DRAFT_83512	0.863	1.652	0.558	7.65	3.236	11.014	2.832	up	5.80248e-21	3.92241e-19	uncharacterized protein
C8R40DRAFT_1096590	1324.99	2704.76	1816.49	885.712	616.824	1180.53	-1.12362	down	5.62152e-06	4.65156e-05	uncharacterized protein
C8R40DRAFT_83739	33.277	35.914	37.09	79	59.263	99.286	1.16032	up	8.10387e-05	0.000492948	uncharacterized protein
C8R40DRAFT_1264207	7.269	6.885	6.218	14.311	17.43	12.202	1.10893	up	0.000203132	0.00112197	uncharacterized protein
C8R40DRAFT_84152	17.15	25.993	12.176	8.032	7.957	8.644	-1.16709	down	2.88543e-06	2.57259e-05	kinase-like domain-containing protein
C8R40DRAFT_1096689	13.398	14.242	10.932	27.975	28.82	27.685	1.13099	up	0.000132588	0.000766015	oxidoreductase family protein
C8R40DRAFT_1168887	379.669	463.963	340.013	1032.45	1033.74	1039.31	1.39159	up	1.76331e-06	1.64829e-05	uncharacterized protein
C8R40DRAFT_1168888	4.243	3.854	5.474	14.083	12.446	15.7	1.63749	up	2.51254e-08	3.51312e-07	uncharacterized protein
C8R40DRAFT_1182982	31.234	36.939	32.316	81.464	79.723	89.399	1.31824	up	6.47191e-06	5.2798e-05	oxalate decarboxylase
C8R40DRAFT_1041633	0.904	1.009	1.284	2.186	1.291	3.115	1.0433	up	0.00254542	0.00985312	hydrophobic surface binding protein
C8R40DRAFT_1041358	39.04	33.772	48.573	18.213	20.122	18.071	-1.10563	down	9.81392e-06	7.64476e-05	uncharacterized protein
C8R40DRAFT_1096888	38.995	64.617	63.719	10.869	10.863	10.789	-2.36315	down	2.14138e-18	1.1337e-16	phosphatidylethanolamine-binding protein
C8R40DRAFT_1041502	6.932	6.273	6.159	13.923	13.236	16.416	1.17	up	0.000103218	0.000615964	uncharacterized protein
C8R40DRAFT_1168912	247.378	197.086	204.346	27.007	24.64	29.443	-3.00015	down	6.22391e-27	7.37317e-25	uncharacterized protein
C8R40DRAFT_1168918	1.413	3.268	1.114	1.037	1.047	0.769	-1.02156	down	0.000565685	0.00272043	HSP20-like chaperone
C8R40DRAFT_1159886	0.948	1.701	1.009	0.491	0.234	0.387	-1.71519	down	1.249e-06	1.21399e-05	small heat shock protein
C8R40DRAFT_1096932	9.74	48.516	17.197	6.184	6.577	4.848	-2.09908	down	3.51854e-15	1.26422e-13	ribosomal L28e protein family-domain-containing protein
C8R40DRAFT_1168922	5.091	1.987	4.187	10.318	10.307	10.055	1.44521	up	1.02685e-06	1.02642e-05	uncharacterized protein
C8R40DRAFT_87819	7.227	4.905	6.573	14.974	17.121	12.434	1.25119	up	2.39381e-05	0.000167889	uncharacterized protein
C8R40DRAFT_88322	0.394	0.452	0.484	1.57	1.439	1.541	1.77214	up	3.99214e-08	5.37299e-07	uncharacterized protein
C8R40DRAFT_1248936	0.447	0.403	0.149	1.853	1.56	2.061	2.4505	up	3.93669e-13	1.10569e-11	uncharacterized protein
C8R40DRAFT_1168984	21.586	42.751	24.02	96.796	91.755	102.096	1.71782	up	3.095e-09	5.05207e-08	enolase C-terminal domain-like protein
C8R40DRAFT_1168985	76.566	176.407	97.449	383.857	406.424	353.091	1.70612	up	3.84666e-09	6.18524e-08	uncharacterized protein
C8R40DRAFT_89070	1.41	1.895	2.837	0.961	0.582	0.99	-1.27686	down	1.85772e-06	1.72843e-05	uncharacterized protein
C8R40DRAFT_1264288	6.771	8.979	7.252	21.372	24.65	16.447	1.44126	up	7.71838e-07	7.8932e-06	ankyrin repeat-containing domain protein
C8R40DRAFT_1097174	4.032	2.606	6.518	31.113	28.568	32.102	2.80222	up	2.76108e-21	1.96645e-19	uncharacterized protein
C8R40DRAFT_1159926	33.091	25.492	110.836	13.324	15.167	11.525	-2.08186	down	5.81969e-15	2.04201e-13	FUN34 transmembrane protein
C8R40DRAFT_1068289	101.008	128.827	100.821	50.648	42.3	55.693	-1.15348	down	3.45823e-06	3.02027e-05	AFG1-like ATPase-domain-containing protein
C8R40DRAFT_1041716	2851.58	4623.03	2268.29	1565.79	1268.01	1815.72	-1.06727	down	1.44614e-05	0.00010774	DUF1960-domain-containing protein
C8R40DRAFT_92785	56.278	52.379	70.999	28.743	31.02	28.772	-1.02089	down	3.23562e-05	0.000220468	velvet factor
C8R40DRAFT_91561	21.597	30.091	18.097	77.291	73.315	86.025	1.76161	up	1.27385e-09	2.19304e-08	acyl-CoA N-acyltransferase
C8R40DRAFT_1041441	46.346	70.697	32.622	205.416	184.205	218.842	2.02341	up	2.84277e-12	7.17588e-11	putative HMG1 protein
C8R40DRAFT_90633	79.54	62.833	91.658	31.641	27.404	39.872	-1.24238	down	7.46452e-07	7.66635e-06	GRIM-19
C8R40DRAFT_1169019	37.827	61.664	53.796	21.843	19.066	24.547	-1.2276	down	9.54251e-07	9.58658e-06	uncharacterized protein
C8R40DRAFT_1097324	2.245	5.935	2.948	12.415	15.107	8.325	1.68739	up	6.8147e-09	1.0521e-07	glycoside hydrolase family 3 protein
C8R40DRAFT_1041106	40.78	32.918	52.088	95.139	82.395	110.843	1.19697	up	4.61465e-05	0.000302213	serine carboxypeptidase S28-domain-containing protein
C8R40DRAFT_96458	32.529	16.291	25.427	57.094	67.605	44.214	1.18584	up	5.74178e-05	0.000367186	uncharacterized protein
C8R40DRAFT_96487	0.518	0.876	0.294	1.485	0.973	1.822	1.34075	up	2.71864e-05	0.000187917	uncharacterized protein
C8R40DRAFT_1169057	2.086	2.887	1.428	4.455	4.314	4.259	1.0249	up	0.00103864	0.00460784	uncharacterized protein
C8R40DRAFT_97816	4.009	6.454	4.111	18.213	19.273	18.694	1.94644	up	2.58094e-11	5.63521e-10	uncharacterized protein
C8R40DRAFT_1169096	0.189	0.632	0.179	0.782	0.466	1.026	1.18281	up	0.00192061	0.00775875	uncharacterized protein
C8R40DRAFT_1097596	19.84	8.33	16.512	33.16	33.193	34.091	1.16857	up	7.43997e-05	0.000456275	CRAL-TRIO domain-containing protein
C8R40DRAFT_1041953	9.243	10.336	9.141	26.574	20.219	30.504	1.42826	up	2.03745e-06	1.87523e-05	uncharacterized protein
C8R40DRAFT_1159972	1.079	0.998	1.038	2.999	2.861	2.973	1.50277	up	8.10374e-07	8.25905e-06	putative amino acid transporter
C8R40DRAFT_1169115	2.829	3.127	3.162	7.024	5.953	8.092	1.20806	up	6.06122e-05	0.000384124	uncharacterized protein
C8R40DRAFT_1097763	4.27	15.96	4.707	2.446	2.184	2.131	-1.88251	down	1.03765e-11	2.41078e-10	uncharacterized protein
C8R40DRAFT_1068383	4.499	17.707	3.877	2.883	2.491	3.79	-1.50875	down	5.7139e-09	8.96027e-08	laccase
C8R40DRAFT_997665	97.184	126.336	157.364	52.692	49.844	51.379	-1.3072	down	2.23478e-07	2.52257e-06	uncharacterized protein
C8R40DRAFT_1041940	73.392	94.435	113.162	38.962	41.457	35.989	-1.2713	down	4.19525e-07	4.46983e-06	uncharacterized protein
C8R40DRAFT_1144950	8.792	7.675	9.983	21.518	19.688	24.3	1.30826	up	7.98637e-06	6.33247e-05	MFS general substrate transporter
C8R40DRAFT_1042079	34.768	39.921	51.041	255.119	211.306	304.839	2.61687	up	3.5103e-19	1.97186e-17	glycoside hydrolase family 92 protein
C8R40DRAFT_1068394	49.579	152.732	28.508	20.494	20.352	23.947	-1.8328	down	2.56341e-12	6.49813e-11	uncharacterized protein
C8R40DRAFT_1169132	9.045	12.004	8.248	23.049	21.336	25.64	1.25703	up	2.58003e-05	0.000179686	uncharacterized protein
C8R40DRAFT_1169139	1.122	1.892	1.972	4.649	4.33	3.662	1.34163	up	2.88522e-05	0.000198514	uncharacterized protein
C8R40DRAFT_1068406	4.801	6.554	5.442	1.989	2.058	2.668	-1.32236	down	2.31475e-07	2.61037e-06	uncharacterized protein
C8R40DRAFT_1097929	6.941	6.97	5.616	14.523	9.846	18.999	1.15104	up	9.79494e-05	0.000587157	RNA dependent RNA polymerase-domain-containing protein
C8R40DRAFT_106589	0.937	0.804	0.887	1.925	1.15	2.654	1.12343	up	0.00033712	0.0017439	uncharacterized protein
C8R40DRAFT_1097933	77.529	51.712	81.108	30.899	35.373	26.92	-1.17448	down	2.49905e-06	2.25576e-05	S-adenosyl-L-methionine-dependent methyltransferase
C8R40DRAFT_1169159	2.179	1.453	3.312	0.958	0.326	1.293	-1.42902	down	3.5947e-06	3.11897e-05	uncharacterized protein
C8R40DRAFT_1068423	1.723	2.024	1.112	4.747	3.948	6.391	1.63388	up	1.31263e-07	1.56431e-06	uncharacterized protein
C8R40DRAFT_1068424	2.113	17.374	2.812	2.325	1.696	2.442	-1.78623	down	2.06697e-10	3.97608e-09	uncharacterized protein
C8R40DRAFT_1041956	52.469	21.301	62.986	15.425	14.065	15.124	-1.61597	down	4.05126e-10	7.44597e-09	Alpha/Beta hydrolase protein
C8R40DRAFT_1098001	18.071	53.401	28.916	5.39	6.413	4.41	-2.63014	down	8.20898e-22	6.02579e-20	malate synthase
C8R40DRAFT_1249188	0.038	1.996	0.108	0	0	0.041	-5.60733	down	4.41401e-29	5.86818e-27	uncharacterized protein
C8R40DRAFT_1169175	3.62	2.809	3.022	6.616	7.037	5.901	1.04869	up	0.000462242	0.00227789	uncharacterized protein
C8R40DRAFT_107988	21.112	11.639	21.491	60.854	56.407	63.67	1.7379	up	2.09704e-09	3.51416e-08	uncharacterized protein
C8R40DRAFT_108050	0.417	2.043	0.542	0.351	0.257	0.623	-1.28402	down	1.5631e-05	0.000115948	uncharacterized protein
C8R40DRAFT_1098200	97.841	91.606	77.514	8.267	5.706	11.902	-3.36685	down	2.92569e-32	5.30392e-30	heme peroxidase
C8R40DRAFT_1169197	1.375	1.096	0.868	3.798	4.379	2.825	1.71938	up	3.97068e-07	4.26091e-06	uncharacterized protein
C8R40DRAFT_1042086	0.16	1.102	0.272	0.066	0.126	0.07	-2.53605	down	2.94148e-09	4.84776e-08	uncharacterized protein
C8R40DRAFT_1041869	13.753	16.204	19.596	44.199	37.781	48.666	1.39856	up	2.08406e-06	1.91372e-05	yippee-domain-containing protein
C8R40DRAFT_1236353	15.196	193.957	9.592	1788.83	877.822	2821.51	4.64898	up	2.51347e-49	1.07406e-46	GMC oxidoreductase-domain-containing protein
C8R40DRAFT_1160034	7.108	10.265	4.239	2.185	1.724	2.606	-1.72953	down	9.85988e-11	1.96622e-09	Di-copper centre-containing protein
C8R40DRAFT_1160040	7.01	5.442	7.104	19.772	17.145	21.639	1.58206	up	6.11036e-08	7.95543e-07	FAD dependent oxidoreductase
C8R40DRAFT_1042247	32.321	78.668	55.635	19.628	22.713	16.682	-1.4972	down	4.91184e-09	7.81519e-08	uncharacterized protein
C8R40DRAFT_113032	15.779	10.067	19.252	45.425	63.067	27.665	1.59407	up	3.97637e-08	5.36383e-07	uncharacterized protein
C8R40DRAFT_1042299	1.393	3.174	1.591	9.827	6.84	13.206	2.27775	up	1.89974e-14	6.2275e-13	glycosyl-transferase for dystroglycan-domain-containing protein
C8R40DRAFT_1042244	7.466	5.891	9.343	22.813	20.344	28.115	1.65051	up	1.43562e-08	2.08461e-07	molybdopterin binding oxidoreductase
C8R40DRAFT_1098437	2.516	4.612	3.153	0.532	0.49	0.964	-2.37029	down	7.92446e-17	3.44786e-15	acyl-CoA N-acyltransferase
C8R40DRAFT_1041860	40.593	18.156	21.18	54.82	46.821	63.71	1.04871	up	0.000424185	0.00212625	uncharacterized protein
C8R40DRAFT_1042132	6.805	10.826	9.312	19.096	19.066	21.14	1.13808	up	0.00012285	0.000717723	alpha/beta-hydrolase
C8R40DRAFT_1041942	415.008	405.013	377.798	87.292	86.409	88.476	-2.19178	down	1.98313e-16	8.23895e-15	anthranilate synthase
C8R40DRAFT_1098552	7.616	9.25	7.799	1.74	1.332	2.868	-2.05338	down	3.3717e-14	1.05885e-12	uncharacterized protein
C8R40DRAFT_115421	25.599	58.583	40.733	15.851	16.841	13.773	-1.42667	down	2.01253e-08	2.85984e-07	JmjC domain, hydroxylase-domain-containing protein
C8R40DRAFT_1098580	4.458	5.744	4.861	11.358	12.013	10.631	1.17445	up	6.6719e-05	0.000414482	uncharacterized protein
C8R40DRAFT_1249374	32.017	42.919	33.187	13.981	16.085	11.214	-1.38909	down	4.42715e-08	5.91192e-07	uncharacterized protein
C8R40DRAFT_1169280	4.068	3.708	2.2	8.199	10.83	5.389	1.29116	up	1.63731e-05	0.00012078	uncharacterized protein
C8R40DRAFT_1041896	13.141	16.322	9.537	49.234	73.396	21.628	1.88702	up	7.54349e-11	1.535e-09	putative feruloyl esterase B-2
C8R40DRAFT_116069	3.298	4.073	3.444	7.429	6.351	7.964	1.00738	up	0.000912118	0.00411364	uncharacterized protein
C8R40DRAFT_115712	24.044	25.414	24.396	54.021	50.344	54.622	1.10613	up	0.000184861	0.00102973	uncharacterized protein
C8R40DRAFT_1098616	4.34	2.784	4.061	0.859	0.932	1.415	-1.80176	down	2.83023e-11	6.15703e-10	uncharacterized protein
C8R40DRAFT_116615	2.516	2.626	2.521	5.394	5.013	5.371	1.04164	up	0.000561984	0.00270698	glucoamylase
C8R40DRAFT_1042252	14.866	23.891	13.627	43.223	45.385	39.815	1.29366	up	1.00562e-05	7.8081e-05	glucoamylase
C8R40DRAFT_1169295	42.909	64.351	38.425	253.745	163.815	347.53	2.39275	up	2.10559e-16	8.68739e-15	uncharacterized protein
C8R40DRAFT_117482	2.383	1.278	2.676	6.591	6.935	5.327	1.57247	up	1.58631e-07	1.85535e-06	peptidase A4 family-domain-containing protein
C8R40DRAFT_1042285	122.863	104.792	124.127	318.378	302.276	343.706	1.45488	up	5.67845e-07	5.93386e-06	thioredoxin-like protein
C8R40DRAFT_1098748	5.815	5.565	4.866	13.024	12.258	13.585	1.25831	up	1.98346e-05	0.00014245	pyridoxal phosphate-dependent transferase
C8R40DRAFT_1169317	1.876	39.703	1.842	1.008	0.481	1.512	-3.85354	down	7.14365e-34	1.47369e-31	uncharacterized protein
C8R40DRAFT_1098821	19.635	14.917	15.262	42.221	32.997	50.596	1.33662	up	5.19684e-06	4.34219e-05	uncharacterized protein
C8R40DRAFT_1098828	16.698	17.666	16.095	86.177	106.965	64.829	2.35396	up	8.99266e-16	3.42153e-14	uncharacterized protein
C8R40DRAFT_1098837	4.054	6.238	3.254	14.548	13.622	16.758	1.72952	up	4.64768e-09	7.40473e-08	uncharacterized protein
C8R40DRAFT_1042069	56.9	63.179	38.556	12.666	13.726	11.89	-2.05089	down	1.06884e-14	3.6539e-13	uncharacterized protein
C8R40DRAFT_1042274	6.027	6.006	4.315	11.29	11.727	11.448	1.07588	up	0.000359009	0.00184379	6-phosphogluconate dehydrogenase
C8R40DRAFT_1169345	31.444	35.882	19.585	111.092	161.55	54.587	1.91265	up	3.81185e-11	8.08666e-10	uncharacterized protein
C8R40DRAFT_1099010	30.92	38.894	35.208	77.566	73.013	85.73	1.16996	up	7.03672e-05	0.000434664	cytochrome P450
C8R40DRAFT_1169349	122.777	190.429	117.28	57.042	66.775	53.501	-1.27961	down	3.70276e-07	4.00575e-06	uncharacterized protein
C8R40DRAFT_122199	1.835	2.458	2.811	5.358	4.835	4.828	1.07996	up	0.000374922	0.00191135	uncharacterized protein
C8R40DRAFT_1099038	0.28	3.965	1.858	8.553	7.944	12.235	2.23451	up	9.84645e-14	2.90179e-12	uncharacterized protein
C8R40DRAFT_1042541	6.072	6.685	6.51	17.313	23.314	11.458	1.43459	up	1.45444e-06	1.38005e-05	uncharacterized protein
C8R40DRAFT_123555	8.999	7.348	27.392	32.993	46.405	17.416	1.14624	up	0.000100618	0.000601949	major facilitator superfamily domain-containing protein
C8R40DRAFT_1099079	0	4.087	0	0	0	0.071	-5.78843	down	7.03546e-31	1.06556e-28	uncharacterized protein
C8R40DRAFT_1099187	0.498	4.494	0.824	0.644	0.353	0.846	-1.65637	down	1.73403e-09	2.94712e-08	kinase-like domain-containing protein
C8R40DRAFT_993078	12.663	11.283	9.092	36.793	42.148	32.382	1.75246	up	2.42865e-09	4.04718e-08	ankyrin repeat-containing domain protein
C8R40DRAFT_1042610	87.816	138.321	109.002	46.135	46.893	42.178	-1.30958	down	2.01503e-07	2.30716e-06	ankyrin repeat-containing domain protein
C8R40DRAFT_126452	0.23	0.528	0.696	1.763	0.954	2.251	1.77054	up	6.40449e-07	6.64036e-06	uncharacterized protein
C8R40DRAFT_1249617	20.139	21.572	18.093	49.334	45.716	54.955	1.32665	up	5.76971e-06	4.76758e-05	PIN domain-containing protein
C8R40DRAFT_1169427	35.831	46.101	24.832	5.394	4.22	5.441	-2.82586	down	2.7511e-24	2.59188e-22	uncharacterized protein
C8R40DRAFT_1042586	0.2	2.349	1.351	0.675	0.421	0.654	-1.15476	down	4.49814e-05	0.000295391	glycoside hydrolase family 18 protein
C8R40DRAFT_1160165	0.644	1.027	0.546	2.321	1.339	3.4	1.66972	up	4.13848e-08	5.55123e-07	uncharacterized protein
C8R40DRAFT_1264575	5.546	14.656	5.466	2.947	2.187	3.438	-1.58193	down	2.04211e-09	3.43172e-08	uncharacterized protein
C8R40DRAFT_1099321	52.074	63.199	48.329	20.176	25.344	16.047	-1.40992	down	2.99376e-08	4.13153e-07	uncharacterized protein
C8R40DRAFT_1160171	22.064	18.363	26.486	10.524	11.345	9.314	-1.10145	down	9.57651e-06	7.4793e-05	uncharacterized protein
C8R40DRAFT_1169445	0.957	3.088	0.673	0.425	0.324	0.476	-1.94278	down	1.46221e-10	2.84941e-09	uncharacterized protein
C8R40DRAFT_1264579	323.725	382.51	289.655	21.404	21.303	22.371	-3.93568	down	4.80893e-41	1.43847e-38	uncharacterized protein
C8R40DRAFT_127543	59.682	46.066	62.554	20.558	19.806	20.092	-1.47705	down	7.65874e-09	1.17483e-07	uncharacterized protein
C8R40DRAFT_1099385	7.199	5.832	6.128	17.243	11.744	20.179	1.3595	up	4.57346e-06	3.88371e-05	acyl-CoA N-acyltransferase
C8R40DRAFT_1042749	120.984	86.927	121.43	227.492	174.282	284.9	1.06004	up	0.000350032	0.00180432	Mov34-domain-containing protein
C8R40DRAFT_1249681	15.448	9.922	9.962	56.122	51.469	58.991	2.23709	up	1.58045e-14	5.26744e-13	uncharacterized protein
C8R40DRAFT_1042627	77.901	54.674	78.799	33.815	47.813	22.44	-1.02225	down	3.22609e-05	0.000219944	vacuolar membrane protein-domain-containing protein
C8R40DRAFT_1160199	43.052	28.57	38.399	106.966	112.659	100.757	1.54199	up	1.10173e-07	1.3548e-06	Alpha/Beta hydrolase protein
C8R40DRAFT_130861	67.658	77.483	69.541	28.036	26.381	29.441	-1.35615	down	8.51347e-08	1.07906e-06	Isy1-like splicing factor
C8R40DRAFT_1099527	64.671	95.896	85.086	6.113	6.656	6.539	-3.66914	down	8.95856e-37	2.28062e-34	UbiA prenyltransferase family-domain-containing protein
C8R40DRAFT_1042368	58.305	52.036	65.142	14.718	13.077	17.062	-1.96785	down	8.27432e-14	2.46274e-12	tripeptidyl peptidase A
C8R40DRAFT_1068730	39.481	110.065	45.073	20.546	25.891	16.248	-1.63441	down	2.99802e-10	5.62246e-09	uncharacterized protein
C8R40DRAFT_134967	432.458	846.445	505.234	201.364	197.529	203.872	-1.56555	down	1.03905e-09	1.81758e-08	uncharacterized protein
C8R40DRAFT_135263	28.037	14.515	49.729	114.093	112.987	120.117	1.91161	up	4.03897e-11	8.50815e-10	uncharacterized protein
C8R40DRAFT_1185465	321.924	312.454	334.398	32.569	34.845	31.17	-3.2967	down	2.68462e-31	4.4002e-29	Oxoglutarate and iron-dependent oxygenase degradation C-term-domain-containing protein
C8R40DRAFT_1160240	4.915	6.809	7.707	13.223	14.934	12.928	1.08013	up	0.000442582	0.0021973	tRNA intron endonuclease
C8R40DRAFT_136015	4.422	4.04	3.283	8.796	8.112	9.518	1.16971	up	8.11399e-05	0.000493312	uncharacterized protein
C8R40DRAFT_1042916	0.209	15.889	0.158	0.087	0.207	0.136	-5.23073	down	3.72042e-50	1.71211e-47	glycoside hydrolase family 18 protein
C8R40DRAFT_1042404	0.876	1.35	1.489	0.37	0.224	0.706	-1.51269	down	7.65856e-08	9.83205e-07	Bestrophin, RFP-TM, chloride channel-domain-containing protein
C8R40DRAFT_1169571	63.968	245.509	100.268	49.218	48.56	50.812	-1.46337	down	9.09517e-09	1.36885e-07	uncharacterized protein
C8R40DRAFT_1169587	3.142	8.67	4.758	2.468	3.053	2.193	-1.10272	down	1.65017e-05	0.000121428	uncharacterized protein
C8R40DRAFT_1249896	36.037	33.302	25.849	161.33	185.147	145.253	2.36898	up	3.86049e-16	1.53969e-14	uncharacterized protein
C8R40DRAFT_1100202	795.378	219.173	842.272	166.755	179.802	155.371	-1.88728	down	5.8098e-13	1.59072e-11	phosphatidylserine decarboxylase-domain-containing protein
C8R40DRAFT_141574	16.66	14.743	13.381	34.608	41.205	28.989	1.22656	up	2.97601e-05	0.000204174	phosphatidylserine decarboxylase
C8R40DRAFT_1042448	2.402	2.579	2.204	1.002	0.738	0.988	-1.39616	down	1.47364e-07	1.73204e-06	alcohol oxidase
C8R40DRAFT_1100304	7.267	2.489	6.805	15.611	13.645	15.103	1.42127	up	1.69925e-06	1.59588e-05	Mss4-like protein
C8R40DRAFT_1160280	7.881	7.442	8.374	3.727	4.583	3.404	-1.01628	down	3.95407e-05	0.000263715	Sodium/hydrogen exchanger family-domain-containing protein
C8R40DRAFT_1145760	60.892	67.717	61.371	127.359	130.841	123.908	1.00812	up	0.000705085	0.00327267	uncharacterized protein
C8R40DRAFT_1100535	6.261	6.097	8.174	28.059	4.542	53.036	2.0602	up	1.5939e-12	4.13687e-11	phosphatidylethanolamine-binding protein
C8R40DRAFT_1100536	17.786	14.272	17.537	35.682	30.307	34.976	1.02554	up	0.000606518	0.00288778	uncharacterized protein
C8R40DRAFT_1272057	5.419	11.409	5.927	17.809	17.585	21.813	1.32989	up	6.6276e-06	5.38718e-05	uncharacterized protein
C8R40DRAFT_1100562	2.55	4.432	3.455	9.627	10.809	7.763	1.43368	up	1.09138e-06	1.08369e-05	major facilitator superfamily domain-containing protein
C8R40DRAFT_1043126	0.679	0.941	0.626	2.148	1.166	2.023	1.24756	up	7.86946e-05	0.000479909	CoA-transferase family III domain-containing protein
C8R40DRAFT_1100676	4.584	3.221	2.139	22.732	12.656	31.49	2.74926	up	1.26033e-20	8.37771e-19	uncharacterized protein
C8R40DRAFT_1100708	13.202	9.697	12.242	30.808	29.738	33.525	1.42052	up	1.09619e-06	1.08665e-05	fungal-specific transcription factor domain-containing protein
C8R40DRAFT_1160327	37.482	58.238	41.324	22.185	24.908	20.811	-1.01304	down	3.77899e-05	0.000253309	ribosome biogenesis regulatory protein-domain-containing protein
C8R40DRAFT_1169762	18.998	20.205	15.978	72.749	85.469	55.193	1.95133	up	1.69692e-11	3.78095e-10	uncharacterized protein
C8R40DRAFT_1068917	7.954	7.792	7.201	16.871	14.23	18.16	1.10204	up	0.000232231	0.00126417	uncharacterized protein
C8R40DRAFT_1068919	19.376	26.129	25.321	11.003	11.23	11.116	-1.08657	down	1.20658e-05	9.20124e-05	uncharacterized protein
C8R40DRAFT_152408	14.905	15.05	12.868	34.342	37.622	30.439	1.25774	up	1.83227e-05	0.000133352	WD40-repeat-containing domain protein
C8R40DRAFT_1169780	3.578	7.378	2.983	9.09	8.987	10.194	1.02004	up	0.000732792	0.00339182	uncharacterized protein
C8R40DRAFT_1186584	35.145	42.331	47.382	203.969	115.925	301.192	2.31448	up	1.6804e-15	6.16747e-14	putative aspartic protease
C8R40DRAFT_1100937	324.643	277.222	486.596	2563.34	1501.56	3742.53	2.84256	up	4.12173e-22	3.16132e-20	acid protease
C8R40DRAFT_1236763	2.359	2.646	2.346	0.864	0.836	0.713	-1.60591	down	2.11724e-09	3.54304e-08	uncharacterized protein
C8R40DRAFT_1160373	1222.76	1441.74	1261.67	566.956	553.255	584.83	-1.20332	down	1.41562e-06	1.34859e-05	uncharacterized protein
C8R40DRAFT_1068964	19.474	41.482	22.642	7.169	7.62	6.667	-1.96194	down	2.30183e-13	6.54191e-12	uncharacterized protein
C8R40DRAFT_1101034	7.634	8.523	7.799	17.261	17.344	15.796	1.07297	up	0.000322925	0.00168284	fragmin60
C8R40DRAFT_1272123	1.774	3.093	1.865	6.207	6.797	6.818	1.55757	up	1.57918e-07	1.84881e-06	carbohydrate esterase family 16 protein
C8R40DRAFT_1169864	1.003	8.386	1.259	1.603	1.056	2.087	-1.16529	down	7.22544e-06	5.81779e-05	uncharacterized protein
C8R40DRAFT_154186	166.61	184.742	164.533	347.592	324.021	375.804	1.02171	up	0.00058755	0.00281193	aspartic peptidase domain-containing protein
C8R40DRAFT_1043151	321.742	360.806	312.599	121.732	132.521	108.128	-1.45739	down	1.049e-08	1.55146e-07	uncharacterized protein
C8R40DRAFT_157132	28.915	44.063	34.636	17.727	16.316	19.086	-1.01825	down	3.4323e-05	0.000232808	uncharacterized protein
C8R40DRAFT_157386	2.293	5.055	2.566	1.417	1.502	1.984	-1.01536	down	5.44512e-05	0.0003484	uncharacterized protein
C8R40DRAFT_1101211	5.864	3.986	4.4	16.893	9.772	26.25	1.89249	up	7.7133e-11	1.56423e-09	uncharacterized protein
C8R40DRAFT_1236796	0.498	0.544	0.168	1.215	0.949	2.05	1.79764	up	3.02191e-07	3.32326e-06	uncharacterized protein
C8R40DRAFT_1069026	155.146	209.496	110.153	45.888	33.156	62.382	-1.74724	down	1.74864e-11	3.88171e-10	uncharacterized protein
C8R40DRAFT_1069029	0.141	8.037	0.799	0.583	0.464	1.633	-1.74287	down	3.08413e-09	5.0412e-08	uncharacterized protein
C8R40DRAFT_1101312	9.484	5.832	3.353	0.986	1.355	1.077	-2.44839	down	2.53776e-17	1.17691e-15	fungal hydrophobin-domain-containing protein
C8R40DRAFT_1236819	5.752	9.009	2.356	13.726	18.693	8.187	1.24612	up	2.75239e-05	0.000190031	uncharacterized protein
C8R40DRAFT_1069050	1.824	1.309	1.608	3.993	4.465	2.796	1.24665	up	8.12969e-05	0.000493765	uncharacterized protein
C8R40DRAFT_1101453	0.528	0.858	0.474	4.619	0.521	7.434	2.75509	up	3.68093e-18	1.9066e-16	uncharacterized protein
C8R40DRAFT_1044129	10.067	6.325	8.968	49.936	38.008	63.057	2.57379	up	1.52503e-18	8.25657e-17	alpha/beta-hydrolase
C8R40DRAFT_1101494	13.031	34.433	12.078	8.879	7.639	11.741	-1.07512	down	1.41099e-05	0.000105582	alpha/beta-hydrolase
C8R40DRAFT_1027405	1132.51	698.071	1132.39	204.006	88.859	323.209	-2.26586	down	2.53406e-17	1.17691e-15	uncharacterized protein
C8R40DRAFT_1169985	12.407	2.512	13.73	2.133	1.256	3.096	-2.14279	down	1.56843e-15	5.79206e-14	uncharacterized protein
C8R40DRAFT_1044124	16.844	33.882	11.903	61.873	33.443	98.241	1.62781	up	2.162e-08	3.05411e-07	uncharacterized protein
C8R40DRAFT_1169993	2.269	2.488	1.953	5.172	5.342	4.758	1.18614	up	0.000139035	0.000799785	uncharacterized protein
C8R40DRAFT_166120	9.406	5.378	1.533	0.121	0.039	0.234	-5.36136	down	3.48437e-52	1.89502e-49	uncharacterized protein
C8R40DRAFT_166901	55.635	184.646	85.828	32.07	35.934	29.941	-1.73528	down	2.2942e-11	5.05527e-10	uncharacterized protein
C8R40DRAFT_1101684	0.419	3.381	1.219	8.283	9.943	7.199	2.34008	up	9.47577e-15	3.24864e-13	uncharacterized protein
C8R40DRAFT_1043574	29.139	44.225	35.867	111.275	90.817	134.947	1.62551	up	2.23402e-08	3.14102e-07	ADP-ribosylation factor family-domain-containing protein
C8R40DRAFT_1069108	6.412	3.586	4.177	10.265	10.122	11.504	1.16963	up	0.000111089	0.000656708	SGNH hydrolase-type esterase domain-containing protein
C8R40DRAFT_1250425	43.75	58.024	44.66	20.758	24.258	18.481	-1.20545	down	1.43344e-06	1.36295e-05	uncharacterized protein
C8R40DRAFT_1044166	13.218	10.592	12.168	27.288	29.001	25.282	1.18087	up	6.29986e-05	0.000397353	Alpha/Beta hydrolase protein
C8R40DRAFT_1069119	25.575	12.6	8.668	3.407	2.333	4.29	-2.22317	down	1.00781e-16	4.33757e-15	uncharacterized protein
C8R40DRAFT_1043712	7.408	9.011	7.175	19.151	11.598	25.909	1.26375	up	2.05313e-05	0.00014692	peptidase A4 family-domain-containing protein
C8R40DRAFT_1102065	89.306	192.134	95.848	45.058	54.727	35.047	-1.48448	down	6.04081e-09	9.42351e-08	uncharacterized protein
C8R40DRAFT_1170095	3.574	7.282	4.474	14.831	16.313	13.797	1.55149	up	1.16205e-07	1.41732e-06	transferase
C8R40DRAFT_1102090	0.148	1.279	0.527	3.461	2.825	3.634	2.34213	up	6.48132e-13	1.76649e-11	uncharacterized protein
C8R40DRAFT_1102091	0	0.862	0.147	0.676	0.583	1.047	1.19006	up	0.00151747	0.00636399	uncharacterized protein
C8R40DRAFT_1102092	0.616	0.842	0.667	6.292	3.741	9.768	3.21822	up	7.1777e-20	4.31564e-18	uncharacterized protein
C8R40DRAFT_1102100	27.005	65.498	46.114	18.635	18.927	16.872	-1.34848	down	1.01589e-07	1.2596e-06	uncharacterized protein
C8R40DRAFT_1043853	4.041	5.696	3.412	23.462	22.884	25.822	2.45614	up	6.24955e-17	2.74911e-15	Alpha/Beta hydrolase protein
C8R40DRAFT_1044123	64.396	69.788	55.469	164.779	138.825	190.491	1.38141	up	2.3432e-06	2.13367e-05	uncharacterized protein
C8R40DRAFT_1170120	304.362	219.697	209.424	13.057	10.334	12.696	-4.3451	down	7.95001e-47	3.28006e-44	uncharacterized protein
C8R40DRAFT_1102146	124.821	136.764	142.084	63.44	60.023	66.891	-1.08448	down	1.20129e-05	9.16673e-05	uncharacterized protein
C8R40DRAFT_1069174	5.925	4.99	4.15	11.417	11.301	13.02	1.24609	up	4.17452e-05	0.000277207	uncharacterized protein
C8R40DRAFT_176035	23.728	6.525	8.519	3.273	1.415	5.538	-1.92246	down	5.60907e-13	1.53928e-11	uncharacterized protein
C8R40DRAFT_1170154	10.699	27.929	8.589	3.714	3.765	3.413	-2.11573	down	1.42168e-14	4.76481e-13	uncharacterized protein
C8R40DRAFT_1102401	4.379	3.984	7.806	2.502	1.378	3.204	-1.19025	down	3.26069e-06	2.8708e-05	uncharacterized protein
C8R40DRAFT_1102404	76.674	148.959	93.559	43.368	49.261	36.008	-1.3111	down	2.01322e-07	2.30716e-06	uncharacterized protein
C8R40DRAFT_177930	138.357	230.451	152.221	63.167	69.937	55.237	-1.468	down	8.53423e-09	1.29584e-07	uncharacterized protein
C8R40DRAFT_178010	16.702	21.334	17.175	5.821	5.106	6.344	-1.67643	down	1.09682e-10	2.17275e-09	uncharacterized protein
C8R40DRAFT_1170179	1.407	2.692	1.712	5.724	4.071	9.727	1.74772	up	1.16175e-07	1.41732e-06	uncharacterized protein
C8R40DRAFT_989355	5.675	9.155	12.738	29.734	32.211	28.753	1.71797	up	1.42313e-08	2.06899e-07	uncharacterized protein
C8R40DRAFT_1102468	34.278	32.56	34.589	72.545	79.636	64.095	1.09241	up	0.000220171	0.00120731	NPL4 family-domain-containing protein
C8R40DRAFT_1170186	6.67	114.803	8.027	4.047	5.744	3.524	-3.28154	down	3.97486e-29	5.34373e-27	uncharacterized protein
C8R40DRAFT_1170187	19.07	369.816	20.811	47.07	82.115	3.387	-1.62776	down	3.23443e-10	6.03743e-09	uncharacterized protein
C8R40DRAFT_1069207	3.164	5.705	2.24	8.045	7.894	7.296	1.06437	up	0.000384098	0.00195065	uncharacterized protein
C8R40DRAFT_1170189	6.376	20.134	4.522	27.698	19.776	34.223	1.39644	up	1.85767e-06	1.72843e-05	uncharacterized protein
C8R40DRAFT_1170194	465.38	616.927	443.721	105.558	104.857	101.231	-2.29179	down	1.23741e-17	5.9942e-16	delta-5 fatty acid desaturase
C8R40DRAFT_180587	66.645	72.362	60.007	157.044	190.717	113.339	1.2122	up	3.58052e-05	0.000240969	ammonium transporter
C8R40DRAFT_1069261	0.871	0.864	0.412	3.353	4.183	2.438	2.21427	up	3.43033e-12	8.53304e-11	uncharacterized protein
C8R40DRAFT_1250768	0.496	4.751	0.436	0.624	0.315	1.003	-1.54764	down	1.25896e-07	1.50937e-06	uncharacterized protein
C8R40DRAFT_1044688	1.834	3.034	1.197	13.394	11.352	15.615	2.73378	up	4.75827e-20	2.96524e-18	Alpha/Beta hydrolase protein
C8R40DRAFT_1170290	20.468	27.456	28.949	73.642	108.779	30.006	1.46638	up	4.70423e-07	4.97667e-06	uncharacterized protein
C8R40DRAFT_1170292	10.481	5.239	9.295	18.866	16.611	21.397	1.18488	up	6.51112e-05	0.000406174	uncharacterized protein
C8R40DRAFT_1102926	2.397	2.294	1.441	4.43	3.489	4.546	1.02309	up	0.0011001	0.0048339	concanavalin A-like lectin/glucanase domain-containing protein
C8R40DRAFT_1102942	9.5	9.527	10.153	38.588	61.34	16.062	1.99084	up	6.9822e-12	1.6543e-10	uncharacterized protein
C8R40DRAFT_1160582	61.6	36.351	58.729	109.298	78.312	143.528	1.0796	up	0.000276247	0.00147558	cyanate lyase C-terminal domain-containing protein
C8R40DRAFT_185254	0.095	0.363	0.583	1.178	0.562	1.908	1.80617	up	1.99154e-06	1.83864e-05	uncharacterized protein
C8R40DRAFT_1102963	9.842	6.326	10.845	18.208	19.22	17.263	1.01757	up	0.000640623	0.00302727	beta-D-xylosidase/beta-D-glucosidase
C8R40DRAFT_1044859	3.153	7.337	4.34	1.113	1.77	1.286	-1.83	down	5.16023e-11	1.07005e-09	class II aldolase and Adducin N-terminal domain-containing protein
C8R40DRAFT_185989	58.909	75.777	56.375	25.966	28.033	25.081	-1.27262	down	4.05021e-07	4.33848e-06	fungal-specific transcription factor domain-containing protein
C8R40DRAFT_1044228	69.061	99.863	77.057	207.007	237.848	167.568	1.31597	up	6.56262e-06	5.34045e-05	MFS general substrate transporter
C8R40DRAFT_1044656	137.444	149.643	127.772	50.178	52.941	45.392	-1.48203	down	6.41395e-09	9.97957e-08	endoplasmic reticulum oxidoreductin 1
C8R40DRAFT_1103130	3.53	60.985	4.035	2.897	2.612	3.154	-2.98378	down	1.67873e-26	1.8772e-24	uncharacterized protein
C8R40DRAFT_1044777	6.477	4.784	8.016	2.581	2.173	2.766	-1.35773	down	1.42867e-07	1.68414e-06	alpha/beta-hydrolase
C8R40DRAFT_192956	9.253	9.157	13.955	1.169	0.907	1.571	-3.1486	down	5.32567e-28	6.63767e-26	major facilitator superfamily domain-containing protein
C8R40DRAFT_1044620	0.578	1.658	0.944	0.218	0.363	0.229	-1.96906	down	9.47098e-10	1.66159e-08	uncharacterized protein
C8R40DRAFT_1103308	23.794	28.243	23.249	60.814	48.633	73.106	1.27783	up	1.30484e-05	9.87499e-05	S-adenosyl-L-methionine-dependent methyltransferase
C8R40DRAFT_1044606	21.534	25.265	26.989	10.161	9.086	12.408	-1.22087	down	1.21792e-06	1.1894e-05	chaperonin 10-like protein
C8R40DRAFT_1069329	1.259	2.063	1.485	0.732	0.341	0.957	-1.24243	down	4.22672e-06	3.60976e-05	uncharacterized protein
C8R40DRAFT_1103460	41.506	45.511	44.608	109.7	90.325	131.27	1.33166	up	5.06237e-06	4.23872e-05	Mechanosensitive ion channel-domain-containing protein
C8R40DRAFT_1160637	4.277	6.381	3.961	19.722	11.407	29.364	2.0487	up	4.63173e-12	1.12869e-10	meiotic nuclear division protein 1
C8R40DRAFT_1188672	77.827	78.366	73.8	172.083	169.378	174.784	1.16646	up	7.33515e-05	0.000450077	plasma-membrane choline transporter-domain-containing protein
C8R40DRAFT_1045077	74.088	77.638	87.343	34.686	33.295	36.424	-1.19521	down	1.70335e-06	1.59723e-05	homoserine O-acetyltransferase
C8R40DRAFT_1103570	15.025	51.106	9.698	5.787	4.124	6.772	-2.18417	down	3.28662e-16	1.31961e-14	uncharacterized protein
C8R40DRAFT_1044983	7.115	12.216	3.602	23.926	20.839	28.802	1.6815	up	8.27791e-09	1.26172e-07	kinase-like domain-containing protein
C8R40DRAFT_1160657	4.991	4.473	4.299	11.381	8.613	15.341	1.36011	up	4.44509e-06	3.78006e-05	oxaloacetate acetylhydrolase
C8R40DRAFT_1103657	0.09	1.32	0.766	2.671	2.963	2.478	1.89692	up	2.66407e-09	4.42102e-08	uncharacterized protein
C8R40DRAFT_1103659	0.128	1.072	0.303	1.791	1.899	2.16	1.95845	up	4.17255e-09	6.66549e-08	uncharacterized protein
C8R40DRAFT_199855	128.677	105.936	88.397	15.234	13.505	20.819	-2.70432	down	7.66097e-23	6.23561e-21	uncharacterized protein
C8R40DRAFT_1170440	6.967	10.429	6.528	20.079	22.564	17.859	1.33841	up	5.81774e-06	4.79733e-05	uncharacterized protein
C8R40DRAFT_1170446	88.759	92.613	88.896	187.365	207.166	166.852	1.05459	up	0.000375446	0.00191321	uncharacterized protein
C8R40DRAFT_201041	0.818	0.516	1.056	1.83	1.856	1.457	1.10463	up	0.000522691	0.00254106	uncharacterized protein
C8R40DRAFT_201149	17.435	40.688	29.137	4.87	5.107	5.636	-2.48235	down	6.96983e-20	4.21182e-18	major facilitator superfamily domain-containing protein
C8R40DRAFT_1103780	19.604	26.479	20.101	9.565	9.745	8.791	-1.23577	down	8.75432e-07	8.85422e-06	WD-repeat protein
C8R40DRAFT_1103820	5.48	6.466	6.631	13.371	14.802	12.855	1.14296	up	0.000116961	0.000687683	thiamine biosynthetic bifunctional enzyme Thi4
C8R40DRAFT_1103826	30.951	46.044	30.643	17.782	18.189	17.696	-1.00404	down	4.23093e-05	0.000280616	uncharacterized protein
C8R40DRAFT_1045048	9.859	12.544	9.04	21.211	20.982	24.619	1.0873	up	0.000266383	0.00142735	Spo11/DNA topoisomerase VI subunit A
C8R40DRAFT_1069407	14.639	15.252	12.673	37.162	28.737	44.024	1.36873	up	3.32825e-06	2.92168e-05	uncharacterized protein
C8R40DRAFT_203306	1.735	4.037	2.196	0.728	0.903	1.224	-1.47975	down	6.138e-08	7.98274e-07	uncharacterized protein
C8R40DRAFT_203716	12.207	30.265	12.757	38.497	35.763	41.471	1.06724	up	0.000325584	0.00169448	major facilitator superfamily domain-containing protein
C8R40DRAFT_1045009	345.532	288.392	334.881	143.483	149.116	143.033	-1.15309	down	3.46971e-06	3.02809e-05	carbohydrate esterase family 9 protein
C8R40DRAFT_1160703	835.928	535.163	1074.97	385.507	313.229	457.498	-1.08102	down	1.17806e-05	9.01824e-05	fasciclin-like protein
C8R40DRAFT_1104142	344.197	419.588	403.284	30.151	34.33	26.179	-3.68624	down	3.48395e-37	9.06205e-35	malic enzyme
C8R40DRAFT_205675	0.597	1.653	0.455	0.457	0.282	0.424	-1.21566	down	1.07997e-05	8.32056e-05	glyoxal oxidase precursor
C8R40DRAFT_1160709	13.584	64.673	11.511	7.133	5.51	10.136	-1.97836	down	9.45358e-14	2.80675e-12	uncharacterized protein
C8R40DRAFT_1045453	898.435	755.008	836.64	2513.93	2524.35	2509.93	1.59994	up	3.32597e-08	4.54283e-07	uncharacterized protein
C8R40DRAFT_1045290	3.31	3.024	5.305	10.1	6.718	14.434	1.42475	up	1.70664e-06	1.59905e-05	short-chain dehydrogenase/reductase
C8R40DRAFT_1104265	6.986	8.399	11.492	18.919	22.036	16.87	1.10524	up	0.00019881	0.00110036	uncharacterized protein
C8R40DRAFT_1170543	175.354	127.297	124.941	446.946	264.301	642.158	1.66228	up	9.64009e-09	1.4418e-07	short-chain dehydrogenase/reductase
C8R40DRAFT_1104278	120.016	75.341	121.67	238.82	204.386	281.383	1.19255	up	4.90082e-05	0.00031886	uncharacterized protein
C8R40DRAFT_1170546	22.602	15.548	20.435	51.841	28.902	74.312	1.40413	up	1.81751e-06	1.69497e-05	uncharacterized protein
C8R40DRAFT_207281	4.072	2.598	4.551	1.527	0.728	1.603	-1.53954	down	3.14109e-08	4.3199e-07	uncharacterized protein
C8R40DRAFT_1104352	618.001	132.395	501.022	841.566	264.833	1476.43	1.04538	up	0.000429188	0.00214465	uncharacterized protein
C8R40DRAFT_1069508	37.807	251.831	26.336	262.671	232.862	292.455	1.31836	up	6.47418e-06	5.2798e-05	common central domain of tyrosinase-domain-containing protein
C8R40DRAFT_1170614	3.229	2.09	1.947	7.837	6.788	6.921	1.56779	up	1.91058e-07	2.20444e-06	uncharacterized protein
C8R40DRAFT_1170618	3.999	9.316	5.46	16.943	17.945	16.402	1.44972	up	8.75333e-07	8.85422e-06	uncharacterized protein
C8R40DRAFT_209066	5.936	104.15	4.716	8.573	10.234	6.033	-2.20827	down	2.24687e-16	9.23841e-15	uncharacterized protein
C8R40DRAFT_1104519	6.708	15.825	4.685	2.341	3.403	1.639	-1.88185	down	4.09823e-12	1.00896e-10	uncharacterized protein
C8R40DRAFT_1045197	23.698	19.794	21.812	96.28	81.165	113.505	2.15548	up	1.12299e-13	3.30138e-12	cytochrome P450
C8R40DRAFT_1104550	16.157	28.954	15.472	4.448	3.138	4.988	-2.2682	down	3.29233e-17	1.52096e-15	uncharacterized protein
C8R40DRAFT_1170648	58.23	145.137	80.971	255.744	249.937	250.426	1.41097	up	1.26208e-06	1.22274e-05	uncharacterized protein
C8R40DRAFT_1251292	2.243	1.728	2.674	5.582	4.649	6.084	1.29547	up	1.36117e-05	0.00010243	esterase 1
C8R40DRAFT_1011041	1.128	0.94	1.274	2.827	1.69	4.75	1.47056	up	4.08336e-06	3.50735e-05	uncharacterized protein
C8R40DRAFT_1104706	5.149	2.93	4.38	12.182	15.06	9.689	1.56741	up	1.25679e-07	1.50828e-06	uncharacterized protein
C8R40DRAFT_1104795	49.961	74.581	53.911	24.436	22.434	24.105	-1.33012	down	1.4236e-07	1.68148e-06	binding domain-containing protein
C8R40DRAFT_1001463	17.099	21.523	19.975	51.866	52.067	40.387	1.30033	up	1.39579e-05	0.000104772	uncharacterized protein
C8R40DRAFT_1170705	4.779	32.853	40.943	4.56	5.717	3.694	-2.49138	down	4.19819e-19	2.34726e-17	uncharacterized protein
C8R40DRAFT_1170715	83.915	174.281	112.11	55.794	65.417	46.755	-1.14053	down	4.36389e-06	3.7163e-05	uncharacterized protein
C8R40DRAFT_1045551	105.098	99.207	105.498	215.56	274.341	148.294	1.04264	up	0.000436263	0.00217405	uncharacterized protein
C8R40DRAFT_1170729	9.656	15.364	7.641	44.431	33.66	53.219	2.00724	up	5.05868e-12	1.21785e-10	Alpha/Beta hydrolase protein
C8R40DRAFT_1160790	4.793	11.372	7.498	27.51	41.613	14.471	1.82064	up	5.23373e-10	9.45945e-09	uncharacterized protein
C8R40DRAFT_215211	298.329	578.601	406.626	59.056	53.639	62.749	-2.87104	down	3.27408e-25	3.46676e-23	cofactor-independent phosphoglycerate mutase
C8R40DRAFT_1170736	45.968	41.163	48.443	125.452	136.554	112.259	1.46496	up	4.68652e-07	4.96232e-06	uncharacterized protein
C8R40DRAFT_1237307	3.657	3.323	2.092	1.308	1.352	0.916	-1.34234	down	6.22241e-07	6.46838e-06	uncharacterized protein
C8R40DRAFT_1251406	80.714	82.23	88.09	179.913	230.723	120.217	1.08042	up	0.000257923	0.00138388	SecY subunit domain-containing protein
C8R40DRAFT_1069622	153.697	221.695	199.748	76.546	92.013	59.418	-1.33501	down	1.24587e-07	1.50302e-06	uncharacterized protein
C8R40DRAFT_1170786	99.458	151.267	64.068	46.792	45.673	49.786	-1.14595	down	3.91952e-06	3.37389e-05	uncharacterized protein
C8R40DRAFT_1105152	26.496	26.626	28.106	65.112	68.814	58.112	1.24131	up	2.34567e-05	0.000165191	uncharacterized protein
C8R40DRAFT_1190052	148.258	185.568	150.08	316.657	312.25	344.368	1.00812	up	0.000706674	0.00327854	carbohydrate-binding module family 12 protein
C8R40DRAFT_1105167	3.353	4.122	3.086	8.019	6.982	9.589	1.21909	up	3.97288e-05	0.000264674	alpha/beta-hydrolase
C8R40DRAFT_1170798	27.997	34.531	38.605	16.244	17.821	14.544	-1.05691	down	1.8932e-05	0.000137037	uncharacterized protein
C8R40DRAFT_1105241	1014.08	1337.75	1068.17	434.354	332.152	547.942	-1.37953	down	4.96555e-08	6.55771e-07	uncharacterized protein
C8R40DRAFT_1045592	1.535	2.549	2.343	5.031	5.264	5.385	1.28631	up	2.5555e-05	0.000178289	Formate/nitrite transporter
C8R40DRAFT_1045540	46.546	39.19	44.211	134.987	145.403	119.885	1.62305	up	2.16597e-08	3.05611e-07	GPI mannosyltransferase 2
C8R40DRAFT_224196	18.493	11.453	18.603	34.006	32.139	33.004	1.03011	up	0.000549196	0.00265072	Cation/H+ exchanger
C8R40DRAFT_1046084	0.714	2.999	0.488	0.041	0.118	0.259	-3.31987	down	4.81259e-18	2.42965e-16	uncharacterized protein
C8R40DRAFT_1045866	0.946	0.995	0.671	2.277	2.149	2.212	1.34459	up	1.95982e-05	0.000140921	uncharacterized protein
C8R40DRAFT_1069689	1.837	2.991	1.972	1.079	1.179	0.927	-1.09352	down	3.1156e-05	0.000213018	uncharacterized protein
C8R40DRAFT_227208	2.758	5.193	3.272	1.316	1.432	1.396	-1.4367	down	3.7785e-08	5.11422e-07	uncharacterized protein
C8R40DRAFT_1045524	14.439	30.814	15.155	5.512	5.876	5.109	-1.87235	down	1.32383e-12	3.47359e-11	uncharacterized protein
C8R40DRAFT_226890	3.382	9.422	5.23	2.619	2.946	3.042	-1.06687	down	2.11466e-05	0.000150966	uncharacterized protein
C8R40DRAFT_227978	33.611	33.323	30.267	95.573	97.671	90.548	1.54576	up	1.03198e-07	1.27823e-06	chromatin associated protein KTI12
C8R40DRAFT_227484	21.689	18.063	35.033	56.824	55.449	54.537	1.15735	up	8.64441e-05	0.000523168	tryptophan synthase beta subunit-like PLP-dependent enzyme
C8R40DRAFT_229463	4.888	3.924	4.736	9.383	9.753	8.467	1.02658	up	0.000678021	0.00316895	uncharacterized protein
C8R40DRAFT_1045742	0.224	2.948	0	0.174	0.277	0.122	-2.46262	down	8.59813e-13	2.31704e-11	concanavalin A-like lectin/glucanase domain-containing protein
C8R40DRAFT_1045705	16.309	23.901	15.241	40.131	44.008	32.623	1.07424	up	0.000313327	0.00164173	AhpD-like protein
C8R40DRAFT_1105697	54.466	102.393	30.1	174.131	195.338	152.449	1.48109	up	3.466e-07	3.77006e-06	glycoside hydrolase superfamily
C8R40DRAFT_229556	0.905	2.044	1.383	0.673	0.338	0.957	-1.1371	down	1.06859e-05	8.25951e-05	chitin synthase-domain-containing protein
C8R40DRAFT_1147523	178.468	270.007	163.136	102.209	105.941	95.468	-1.01035	down	3.69813e-05	0.000248306	NAD-P-binding protein
C8R40DRAFT_1170917	10.885	14.955	16.403	40.191	48.678	33.671	1.5364	up	1.5983e-07	1.86573e-06	uncharacterized protein
C8R40DRAFT_1105815	3.063	5.033	2.89	1.513	1.379	1.764	-1.23797	down	1.15179e-06	1.13332e-05	HORMA domain-containing protein
C8R40DRAFT_1069755	98.847	99.176	93.787	14.792	11.775	17.671	-2.72159	down	4.58533e-23	3.78369e-21	uncharacterized protein
C8R40DRAFT_1105820	20.449	20.586	14.864	4.576	3.233	5.161	-2.10739	down	2.94136e-14	9.38489e-13	uncharacterized protein
C8R40DRAFT_1160916	1259.65	1032.86	1320.17	23.042	14.321	33.69	-5.66797	down	6.90846e-70	1.03325e-66	uncharacterized protein
C8R40DRAFT_1046252	120.552	267.154	174.091	37.575	37.491	34.168	-2.3626	down	1.87561e-18	1.00186e-16	thioredoxin-like protein
C8R40DRAFT_1170934	46.899	410.576	97.251	25.78	27.221	23.662	-2.85512	down	5.9097e-25	6.09565e-23	Alpha/beta hydrolase fold-1
C8R40DRAFT_231628	119.558	188.876	202.127	30.371	31.813	29.784	-2.47284	down	7.35066e-20	4.39753e-18	uncharacterized protein
C8R40DRAFT_1170937	5.694	103.027	2.24	2.145	2.119	1.77	-4.20012	down	1.02312e-41	3.13888e-39	uncharacterized protein
C8R40DRAFT_1105881	129.385	58.827	134.691	53.751	35.95	69.43	-1.02087	down	3.26335e-05	0.000222231	uncharacterized protein
C8R40DRAFT_1170977	8.359	23.709	12.78	3.143	3.336	3.169	-2.21639	down	2.09579e-16	8.67685e-15	uncharacterized protein
C8R40DRAFT_1170994	38.827	63.724	40.196	18.545	19.05	19.661	-1.31792	down	1.9245e-07	2.21624e-06	uncharacterized protein
C8R40DRAFT_1170997	271.454	206.757	273.965	20.266	14.13	28.18	-3.58733	down	1.26331e-35	2.85199e-33	ferritin-like domain-containing protein
C8R40DRAFT_234443	49.914	69.93	51.155	139.239	198.829	71.015	1.25839	up	1.69139e-05	0.000124157	acetolactate synthase
C8R40DRAFT_1171008	2.057	1.598	2.656	10.152	8.68	12.45	2.30884	up	9.07515e-15	3.12024e-13	uncharacterized protein
C8R40DRAFT_234503	19.141	7.719	19.465	111.536	91.769	130.808	2.85039	up	3.70861e-22	2.86281e-20	uncharacterized protein
C8R40DRAFT_1106082	11.539	9.982	7.022	35.471	30.599	37.754	1.86282	up	1.48972e-10	2.89828e-09	uncharacterized protein
C8R40DRAFT_235045	0.809	1.088	0.718	2.331	2.498	3.052	1.59046	up	3.96232e-07	4.25576e-06	uncharacterized protein
C8R40DRAFT_1190826	10.53	10.035	11.253	25.59	26.688	23.96	1.26059	up	1.84027e-05	0.000133772	uncharacterized protein
C8R40DRAFT_1171025	103.171	184.282	31.98	30.945	40.349	21.308	-1.78636	down	7.24925e-12	1.70743e-10	uncharacterized protein
C8R40DRAFT_237217	0.071	0.915	0.268	0.954	0.84	1.541	1.409	up	9.37338e-05	0.000563864	uncharacterized protein
C8R40DRAFT_1069841	0	1.474	0.501	3.341	4.567	3.09	2.47552	up	1.15384e-13	3.36805e-12	uncharacterized protein
C8R40DRAFT_1046188	2.235	3.651	2.161	6.929	6.326	7.259	1.34976	up	5.33927e-06	4.44258e-05	FAD/NAD(P)-binding domain-containing protein
C8R40DRAFT_1106440	36.929	56.589	43.488	20.779	22.785	20.446	-1.09783	down	9.07344e-06	7.10961e-05	uncharacterized protein
C8R40DRAFT_1046579	81.257	63.193	91.775	177.538	191.511	164.66	1.17588	up	6.31327e-05	0.000397862	uncharacterized protein
C8R40DRAFT_238906	2.396	1.24	1.689	0.76	0.556	1.197	-1.08246	down	6.3362e-05	0.000398594	uncharacterized protein
C8R40DRAFT_1171088	3.474	3.199	0.993	1.087	0.648	1.212	-1.37832	down	5.16713e-06	4.32065e-05	uncharacterized protein
C8R40DRAFT_1106582	0.242	0.505	0.458	3.687	6.601	1.004	3.22499	up	1.45316e-23	1.24193e-21	uncharacterized protein
C8R40DRAFT_1106585	0.425	0.523	0.23	3.269	6.416	0.858	3.15862	up	3.07055e-18	1.59735e-16	uncharacterized protein
C8R40DRAFT_1160964	2.06	4.747	2.027	6.374	7.554	4.305	1.04516	up	0.000640449	0.00302727	2-nitropropane dioxygenase
C8R40DRAFT_1106652	0.125	0.238	0.488	4.441	5.098	4.45	4.03422	up	2.49677e-34	5.28795e-32	S-adenosyl-L-methionine-dependent methyltransferase
C8R40DRAFT_1171121	1.372	3.593	1.401	0.598	0.678	0.471	-1.86371	down	5.25795e-10	9.4889e-09	uncharacterized protein
C8R40DRAFT_241684	10.59	13.172	8.569	2.18	2.971	2.471	-2.08424	down	2.57812e-14	8.29226e-13	uncharacterized protein
C8R40DRAFT_991966	11.472	14.516	9.829	2.028	1.988	2.662	-2.42263	down	1.49565e-17	7.1582e-16	phosphatases II
C8R40DRAFT_1032624	17.362	5.857	6.857	19.28	9.135	32.339	1.01429	up	0.00112668	0.00493075	uncharacterized protein
C8R40DRAFT_1065366	172.776	207.705	202.089	20.167	19.611	21.813	-3.24158	down	1.74345e-30	2.54394e-28	HSF-type DNA-binding-domain-containing protein
C8R40DRAFT_1033748	0.807	1.644	0.887	2.778	2.985	2.917	1.37791	up	1.00024e-05	7.77659e-05	uncharacterized protein
C8R40DRAFT_1033114	27.139	24.56	24.652	63.308	68.346	57.896	1.31183	up	7.24148e-06	5.82678e-05	uncharacterized protein
C8R40DRAFT_1032932	12.505	16.204	12.277	38.462	34.466	45.458	1.53023	up	2.03567e-07	2.32856e-06	ubiquitin-related modifier 1
C8R40DRAFT_1034105	29.774	38.339	36.242	159.96	187.226	132.535	2.20066	up	3.29469e-14	1.04288e-12	carboxypeptidase S
C8R40DRAFT_1079655	7.907	9.956	5.618	21.215	18.247	27.711	1.51627	up	2.15081e-07	2.43466e-06	50S ribosomal protein L30e-like protein
C8R40DRAFT_1033017	187.097	138.014	183.106	72.834	85.511	59.355	-1.22309	down	1.00967e-06	1.01093e-05	serine palmitoyltransferase 2
C8R40DRAFT_1033606	0.831	0.739	0.993	1.825	1.936	1.679	1.08488	up	0.000685679	0.00319688	pectin lyase fold/virulence factor
C8R40DRAFT_1033194	2.17	1.591	1.974	5.868	6.043	3.495	1.42515	up	2.72304e-06	2.43961e-05	uncharacterized protein
C8R40DRAFT_1165326	12.594	5.182	21.419	46.195	73.634	19.227	1.82685	up	2.85043e-10	5.37939e-09	general substrate transporter
C8R40DRAFT_248934	66.31	65.401	86.339	31.16	36.231	26.209	-1.22005	down	1.10157e-06	1.09109e-05	kinase-like domain-containing protein
C8R40DRAFT_1033141	0.281	0.553	0.236	1.003	1.188	1.121	1.62736	up	5.31958e-07	5.57834e-06	natural resistance-associated macrophage protein
C8R40DRAFT_1079986	28.389	31.589	23.471	59.204	51.096	70.833	1.11805	up	0.000162436	0.000918067	SET domain protein
C8R40DRAFT_1065454	3.541	7.125	4.056	9.782	4.917	14.954	1.01006	up	0.000817347	0.00372554	glycoside hydrolase superfamily
C8R40DRAFT_1157973	98.216	105.295	79.722	44.979	45.959	44.294	-1.06654	down	1.51344e-05	0.000112544	uncharacterized protein
C8R40DRAFT_1080094	46.869	49.452	41.475	11.751	11.674	10.778	-2.01024	down	3.31929e-14	1.0479e-12	uncharacterized protein
C8R40DRAFT_1158004	18.964	36.651	14.454	76.162	50.109	97.717	1.67653	up	7.85547e-09	1.20193e-07	stomatin family protein
C8R40DRAFT_1033117	105.213	60.303	85.723	39.241	42.514	34.158	-1.116	down	7.04424e-06	5.69489e-05	Tim17/Tim22/Tim23/Pmp24 family-domain-containing protein
C8R40DRAFT_252575	15.879	31.267	18.987	11.08	8.804	12.417	-1.03372	down	2.81879e-05	0.000194167	uncharacterized protein
C8R40DRAFT_1065480	2.267	3.123	2.523	6.117	3.915	8.239	1.20695	up	6.85443e-05	0.000424836	uncharacterized protein
C8R40DRAFT_253472	865.769	862.688	935.823	408.094	369.888	455.16	-1.1114	down	7.04987e-06	5.69559e-05	uncharacterized protein
C8R40DRAFT_1243524	28.763	45.096	30.649	15.945	15.484	15.828	-1.14496	down	4.1362e-06	3.5451e-05	P-loop containing nucleoside triphosphate hydrolase protein
C8R40DRAFT_1165405	15.965	83.971	11.02	8.332	3.203	12.862	-2.18507	down	6.85761e-16	2.66087e-14	uncharacterized protein
C8R40DRAFT_1033479	410.594	298.498	583.145	1258.7	1384.92	1118.17	1.54155	up	1.04816e-07	1.29291e-06	uncharacterized protein
C8R40DRAFT_254490	13.735	18.409	22.191	39.704	27.878	51.774	1.13527	up	0.000129637	0.000750416	Ctr copper transporter
C8R40DRAFT_1192057	0.386	0.446	0.867	2.265	2.462	1.889	1.95938	up	2.24181e-10	4.29859e-09	FAD dependent oxidoreductase
C8R40DRAFT_256522	2.43	3.863	2.38	8.167	6.642	11.105	1.5788	up	9.84749e-08	1.22863e-06	putative MAP kinase
C8R40DRAFT_1080404	4.252	6.697	3.102	10.371	11.032	10.023	1.16112	up	0.000207775	0.00114563	uncharacterized protein
C8R40DRAFT_257304	0.816	2.659	0.886	4.037	3.522	3.023	1.2783	up	4.21191e-05	0.000279509	uncharacterized protein
C8R40DRAFT_1080471	43.901	48.144	45.82	93.146	105.998	78.93	1.0122	up	0.000670586	0.00314157	uncharacterized protein
C8R40DRAFT_1034133	64.783	61.721	81.302	34.04	38.712	29.542	-1.02249	down	3.08749e-05	0.000211217	uncharacterized protein
C8R40DRAFT_1165479	2.121	2.239	3.219	6.697	6.506	6.282	1.36194	up	4.48219e-06	3.80891e-05	amino acid permease
C8R40DRAFT_1065548	216.278	120.523	171.517	48.392	50.305	43.267	-1.84018	down	1.91486e-12	4.92716e-11	NADH-cytochrome b5 reductase
C8R40DRAFT_1158052	1120.98	1474.39	1234.88	2661.9	2390.76	3015.97	1.07489	up	0.000280598	0.00149481	ubiquitin-related domain-containing protein
C8R40DRAFT_1080651	252.444	359.325	291.932	676.291	600.814	767.061	1.17759	up	6.16202e-05	0.00038948	WD40 repeat-containing protein
C8R40DRAFT_1165503	4.769	5.089	3.835	20.725	17.706	22.773	2.15994	up	1.48915e-13	4.29341e-12	D-galacturonic acid reductase
C8R40DRAFT_1080778	12.303	11.161	13.176	28.297	29.597	27.832	1.22625	up	3.37547e-05	0.000229344	uncharacterized protein
C8R40DRAFT_1080797	47.799	62.798	51.266	25.382	27.548	22.453	-1.10243	down	8.3039e-06	6.57117e-05	uncharacterized protein
C8R40DRAFT_1165528	14.415	25.802	12.601	36.614	46.998	25.841	1.05117	up	0.000439635	0.00218448	uncharacterized protein
C8R40DRAFT_263638	4.776	6.927	4.958	12.307	14.425	10.325	1.15313	up	0.000101474	0.000606768	FMN-dependent dehydrogenase-domain-containing protein
C8R40DRAFT_264044	26.661	30.502	30.535	14.076	15.634	11.463	-1.09079	down	1.06414e-05	8.23571e-05	L-Aspartase-like protein
C8R40DRAFT_265017	10.083	6.216	9.482	4.001	3.242	5.08	-1.06477	down	1.94859e-05	0.000140366	cytochrome P450 2 Le.CYP2
C8R40DRAFT_1080972	36.06	36.692	45.992	89.536	93.935	87.026	1.18774	up	5.32123e-05	0.000342488	uncharacterized protein
C8R40DRAFT_1081000	41.56	50.71	41.417	121.325	121.176	120.949	1.44288	up	7.24607e-07	7.4612e-06	uncharacterized protein
C8R40DRAFT_1081029	4.593	6.686	8.593	1.071	1.022	1.295	-2.55117	down	4.48673e-20	2.81066e-18	uncharacterized protein
C8R40DRAFT_1065618	2.852	2.117	2.559	1.528	0.534	1.551	-1.05845	down	0.000145187	0.000833571	uncharacterized protein
C8R40DRAFT_1005097	29.67	29.211	28.582	12.908	14.929	11.915	-1.13759	down	4.84456e-06	4.07631e-05	uncharacterized protein
C8R40DRAFT_1081045	3.518	4.02	4.259	56.212	16.988	98.163	3.86022	up	1.27637e-36	3.18161e-34	MFS Git1p-like glycerophosphoinositol permease
C8R40DRAFT_1081128	3.053	3.489	2.868	6.444	5.787	7.585	1.07416	up	0.000403181	0.00203633	uncharacterized protein
C8R40DRAFT_1165591	1062.55	1202.22	1378.62	280.631	280.074	280.563	-2.11464	down	1.6105e-15	5.92911e-14	RlpA-like double-psi beta-barrel-protein domain-containing protein-containing protein
C8R40DRAFT_1065662	0.049	1.076	1.111	0.304	0.483	0.16	-1.23686	down	0.000455485	0.0022483	uncharacterized protein
C8R40DRAFT_271871	67.364	67.342	64.519	29.882	29.831	27.801	-1.18679	down	1.96207e-06	1.81283e-05	uncharacterized protein
C8R40DRAFT_273255	66.303	82.963	73.544	21.597	25.253	17.137	-1.79992	down	5.21983e-12	1.25161e-10	pyridoxal phosphate-dependent transferase
C8R40DRAFT_271448	4.99	5.788	5.397	0.696	0.704	0.62	-2.99947	down	1.08152e-25	1.18719e-23	uncharacterized protein
C8R40DRAFT_1081296	2.984	5.102	3.044	25.694	38.629	11.473	2.76734	up	1.43685e-20	9.49832e-19	uncharacterized protein
C8R40DRAFT_273394	47.014	57.069	79.16	14.977	15.153	16.096	-1.98691	down	5.64893e-14	1.72422e-12	uncharacterized protein
C8R40DRAFT_1081387	3.399	7.613	5.175	1.723	1.844	2.187	-1.49171	down	1.09865e-08	1.62089e-07	uncharacterized protein
C8R40DRAFT_1033446	996.305	653.304	1268.64	249.696	214.115	296.445	-1.94054	down	1.50939e-13	4.34132e-12	uncharacterized protein
C8R40DRAFT_276019	5.599	23.806	4.699	4.733	4.515	5.861	-1.17437	down	3.32718e-06	2.92168e-05	uncharacterized protein
C8R40DRAFT_1158171	51.434	55.518	34.043	164.99	149.075	181.967	1.81477	up	3.61666e-10	6.70904e-09	acyltransferase ChoActase/COT/CPT
C8R40DRAFT_1034049	10.783	25.245	4.131	226.282	13.512	464.411	4.1321	up	8.66239e-41	2.52794e-38	snodprot1
C8R40DRAFT_1081562	19.384	18.403	17.812	45.057	38.086	51.699	1.27809	up	1.34084e-05	0.000101068	glyoxalase-like domain-containing protein
C8R40DRAFT_278912	7.955	8.886	9.273	18.152	11.654	22.846	1.01158	up	0.000768125	0.00353485	uncharacterized protein
C8R40DRAFT_1081681	33.537	31.767	25.747	69.813	73.042	62.931	1.17637	up	6.5291e-05	0.000406878	galactose mutarotase-like domain-containing protein
C8R40DRAFT_1165683	2724.63	1835.73	3598.68	628.676	591.234	672.735	-2.108	down	1.93175e-15	7.06832e-14	uncharacterized protein
C8R40DRAFT_1065722	10.563	8.604	12.557	27.488	21.997	35.5	1.42155	up	1.52867e-06	1.44524e-05	uncharacterized protein
C8R40DRAFT_282353	52.686	40.021	46.691	126.027	125.632	123.495	1.42825	up	9.19764e-07	9.26071e-06	uncharacterized protein
C8R40DRAFT_282442	32.672	20.965	25.386	52.967	43.042	63.002	1.00875	up	0.000732573	0.00339182	SGS-domain-containing protein
C8R40DRAFT_1081895	7.97	14.077	11.048	37.867	43.772	30.951	1.7663	up	1.13412e-09	1.96379e-08	MFS general substrate transporter
C8R40DRAFT_1065745	293.132	83.045	311.667	718.905	649.786	801.279	1.65752	up	1.04158e-08	1.54238e-07	Endoribonuclease L-PSP
C8R40DRAFT_1165723	17.607	8.086	19.526	42.944	38.997	47.218	1.51408	up	1.9831e-07	2.27933e-06	putative serine dehydratase domain-containing protein
C8R40DRAFT_1081922	44.001	22.907	45.245	102.133	88.891	113.046	1.43891	up	7.518e-07	7.71466e-06	uncharacterized protein
C8R40DRAFT_1165728	1.43	1.632	0.625	3.705	2.664	5.566	1.69387	up	1.88103e-07	2.17455e-06	uncharacterized protein
C8R40DRAFT_1034077	23.886	22.743	28.953	11.204	10.847	12.7	-1.12092	down	6.47785e-06	5.2798e-05	uncharacterized protein
C8R40DRAFT_1158235	6.773	3.916	4.708	11.001	11.296	10.822	1.10486	up	0.000251099	0.00135272	uncharacterized protein
C8R40DRAFT_1069905	74.894	100.208	74.831	33.242	32.355	32.217	-1.3534	down	8.67374e-08	1.09822e-06	uncharacterized protein
C8R40DRAFT_1171138	8.633	9.114	9.059	3.645	3.339	4.645	-1.20462	down	3.43612e-06	3.00315e-05	uncharacterized protein
C8R40DRAFT_1106800	24.953	75.343	40.26	18.603	19.199	17.556	-1.34423	down	1.10386e-07	1.35517e-06	Brix domain-containing protein
C8R40DRAFT_1046967	3.942	3.837	4.374	9.434	6.717	12.347	1.22934	up	7.23881e-05	0.000445079	uncharacterized protein
C8R40DRAFT_287754	10.835	13.788	16.395	5.254	4.377	6.574	-1.33966	down	1.40219e-07	1.65947e-06	uncharacterized protein
C8R40DRAFT_1047128	182.579	174.478	125.888	70.273	73.702	62.327	-1.22709	down	9.44956e-07	9.50117e-06	uncharacterized protein
C8R40DRAFT_1265524	27.073	20.942	15.974	4.552	5.277	3.997	-2.21019	down	1.56781e-16	6.58204e-15	uncharacterized protein
C8R40DRAFT_1069943	32.684	40.336	39.261	96.618	93.987	100.973	1.37674	up	2.4999e-06	2.25576e-05	uncharacterized protein
C8R40DRAFT_1160999	2.48	6.21	3.048	14.38	15.261	12.753	1.85241	up	2.20415e-10	4.23317e-09	dihydroxy-acid and 6-phosphogluconate dehydratase
C8R40DRAFT_1069966	0.505	1.402	1.052	2.669	2.496	2.363	1.34627	up	6.32874e-05	0.000398334	uncharacterized protein
C8R40DRAFT_1107154	52.49	36.229	52.256	125.948	150.285	98.531	1.41052	up	1.25818e-06	1.22094e-05	lysozyme-like domain-containing protein
C8R40DRAFT_1069978	1.498	3.311	2.022	0.89	0.815	1.149	-1.25823	down	1.3265e-06	1.27585e-05	uncharacterized protein
C8R40DRAFT_1069998	16.292	139.752	11.967	146.591	162.157	124.252	1.3658	up	2.89487e-06	2.57908e-05	NAD-dependent formate dehydrogenase
C8R40DRAFT_1107391	17.885	22.345	21.248	43.073	38.635	51.243	1.11271	up	0.000175049	0.000982394	RlpA-like double-psi beta-barrel-protein domain-containing protein-containing protein
C8R40DRAFT_1107419	4.874	4.396	3.764	22.226	20.926	22.791	2.33867	up	5.03943e-15	1.77867e-13	uncharacterized protein
C8R40DRAFT_1171278	21.977	14.199	23.681	45.697	46.005	49.495	1.23808	up	2.49572e-05	0.000174525	uncharacterized protein
C8R40DRAFT_1171290	224.922	236.588	180.059	511.197	547.524	487.171	1.26876	up	1.44397e-05	0.000107679	uncharacterized protein
C8R40DRAFT_1171300	677.372	875.047	663.49	1813.79	1600.13	2015.77	1.29297	up	9.66644e-06	7.5397e-05	ubiquitin
C8R40DRAFT_1046878	15.731	15.078	15.279	41.955	26.869	61.226	1.49654	up	2.885e-07	3.1903e-06	uncharacterized protein
C8R40DRAFT_1161089	5.578	3.457	6.385	10.648	10.421	10.604	1.03831	up	0.000580063	0.00278174	beta-lactamase-like protein
C8R40DRAFT_1107651	22.076	20.769	22.804	9.195	9.576	10.187	-1.18073	down	2.27369e-06	2.0767e-05	uncharacterized protein
C8R40DRAFT_1171314	1.447	1.7	2.241	3.987	3.251	4.008	1.06117	up	0.000779226	0.00357631	alpha/beta-hydrolase
C8R40DRAFT_1171321	20.013	25.771	26.839	5.077	4.922	5.169	-2.25917	down	3.86197e-17	1.77044e-15	RNA recognition motif 2-domain-containing protein
C8R40DRAFT_1194286	13.643	15.178	19.946	8.503	5.81	9.532	-1.03213	down	5.87965e-05	0.000374401	uncharacterized protein
C8R40DRAFT_1161118	0.822	2.785	1.004	6.845	5.988	6.405	2.06009	up	1.51791e-11	3.41388e-10	restriction endonuclease type II-like protein
C8R40DRAFT_1252337	1.242	4.045	1.469	6.161	6.019	5.82	1.41336	up	2.53002e-06	2.27607e-05	arginine methyl transferase
C8R40DRAFT_1030542	1146.68	843.939	1303.31	2835.85	4062.43	1499.74	1.35024	up	3.5346e-06	3.07515e-05	uncharacterized protein
C8R40DRAFT_1046796	15.587	18.272	16.153	33.345	31.19	37.265	1.02535	up	0.000587768	0.00281193	allantoinase
C8R40DRAFT_1161151	2.96	3.826	2.801	9.36	9.391	7.513	1.45365	up	1.86032e-06	1.7295e-05	uncharacterized protein
C8R40DRAFT_307344	0.766	0.88	0.387	3.015	2.927	2.778	2.09909	up	5.19802e-10	9.40913e-09	uncharacterized protein
C8R40DRAFT_1161165	0.406	0.097	0.481	1.473	1.004	1.05	1.83855	up	2.474e-06	2.24253e-05	uncharacterized protein
C8R40DRAFT_1171429	1.428	1.287	1.909	7.225	6.726	5.302	2.05716	up	2.9837e-10	5.60439e-09	uncharacterized protein
C8R40DRAFT_1024332	141.02	64.822	207.142	560.974	669.693	442.703	2.01859	up	3.0808e-12	7.67953e-11	uncharacterized protein
C8R40DRAFT_1047490	23.971	19.919	29.765	49.959	22.094	82.013	1.06466	up	0.000338427	0.00174839	general substrate transporter
C8R40DRAFT_1047618	83.571	63.758	124.66	228.21	238.488	219.699	1.33549	up	4.84954e-06	4.07763e-05	uncharacterized protein
C8R40DRAFT_1108316	45.567	31.362	53.932	95.557	73.944	117.688	1.13395	up	0.000121901	0.000713078	uncharacterized protein
C8R40DRAFT_310360	14.206	35.302	18.195	129.507	145.761	107.51	2.49916	up	1.06559e-17	5.20399e-16	uncharacterized protein
C8R40DRAFT_1171462	20.785	45.722	12.92	126.074	97.623	156.908	2.26055	up	7.61357e-15	2.62526e-13	uncharacterized protein
C8R40DRAFT_1108410	5.229	5.716	3.341	27.243	15.937	41.458	2.56645	up	2.41155e-18	1.26554e-16	glycoside hydrolase superfamily
C8R40DRAFT_1047485	2.163	3.118	1.991	46.986	75.331	19.981	4.28985	up	2.45451e-42	8.1267e-40	nuclease Le1
C8R40DRAFT_1070162	38.601	35.876	36.325	119.651	168.726	67.477	1.68327	up	5.97909e-09	9.33941e-08	uncharacterized protein
C8R40DRAFT_311892	30.274	46.195	30.724	130.707	204.2	45.786	1.82839	up	2.57327e-10	4.90273e-09	putative phosphatase regulatory subunit-domain-containing protein
C8R40DRAFT_1171474	152.154	126.888	220.975	74.069	20.028	133.746	-1.13393	down	4.78269e-06	4.04416e-05	uncharacterized protein
C8R40DRAFT_1070168	3.283	3.089	4.413	10.404	10.689	11.255	1.58438	up	8.74009e-08	1.10545e-06	uncharacterized protein
C8R40DRAFT_1108571	0.902	1.619	1.321	0.601	0.586	0.43	-1.24699	down	3.58566e-06	3.11339e-05	uncharacterized protein
C8R40DRAFT_1171493	0.558	0.585	0.05	1.211	0.499	1.965	1.6207	up	2.21175e-06	2.02631e-05	uncharacterized protein
C8R40DRAFT_1171494	1.405	1.641	1.037	3.233	2.825	3.291	1.19459	up	0.000123503	0.000720133	uncharacterized protein
C8R40DRAFT_1171495	2.862	1.517	1.391	5.248	3.287	6.605	1.39126	up	6.71997e-06	5.44745e-05	uncharacterized protein
C8R40DRAFT_313234	30.064	97.218	39.29	13.674	15.929	10.055	-2.07038	down	5.87254e-15	2.04854e-13	uncharacterized protein
C8R40DRAFT_313127	34.735	22.704	39.123	76.845	61.17	93.231	1.25987	up	1.73963e-05	0.000127385	uncharacterized protein
C8R40DRAFT_1161198	52.848	39.945	48.714	99.536	112.709	85.588	1.07361	up	0.000293281	0.00155065	nicotinamidase
C8R40DRAFT_314374	17.38	18.785	11.871	71.669	68.037	70.547	2.12987	up	2.83189e-13	7.99139e-12	uncharacterized protein
C8R40DRAFT_1171513	98.745	42.776	175.861	424.051	369.163	485.121	2.00996	up	3.74881e-12	9.28664e-11	uncharacterized protein
C8R40DRAFT_314107	17.267	10.316	29.434	116.649	64.989	169.573	2.62281	up	3.49698e-19	1.97186e-17	uncharacterized protein
C8R40DRAFT_1108749	0.903	2.085	0.241	0.244	0.116	0.342	-2.19673	down	2.62741e-12	6.64629e-11	Aldo/keto reductase
C8R40DRAFT_1108757	37.205	33.181	34.772	77.16	49.53	106.316	1.14779	up	9.80021e-05	0.000587178	uncharacterized protein
C8R40DRAFT_1070202	1786.97	1533.19	2188.16	492.922	332.026	658.178	-1.89297	down	4.84785e-13	1.34581e-11	Enolase, C-terminal TIM barrel domain-containing protein
C8R40DRAFT_1171525	20.475	10.267	11.704	30.683	40.048	22.247	1.13121	up	0.000133371	0.000769421	uncharacterized protein
C8R40DRAFT_1108787	4.142	3.314	4.673	8.363	4.463	12.906	1.08491	up	0.000321613	0.00167746	isoprenoid synthase domain-containing protein
C8R40DRAFT_1108826	568.805	1090.5	851.241	373.749	480.332	260.018	-1.17212	down	2.48776e-06	2.24989e-05	eukaryotic ADP/ATP carrier
C8R40DRAFT_1108828	1.906	4.295	1.804	6.752	7.778	5.016	1.28758	up	3.85827e-05	0.000258009	uncharacterized protein
C8R40DRAFT_1108852	1.415	2.188	1.992	4.399	3.623	6.199	1.34534	up	1.41431e-05	0.000105764	uncharacterized protein
C8R40DRAFT_1108855	4.093	4.043	4.041	11.171	7.873	14.22	1.44958	up	1.387e-06	1.32657e-05	uncharacterized protein
C8R40DRAFT_1171538	38.981	29.732	42.213	80.825	89.821	74.034	1.14128	up	0.000107249	0.000637159	uncharacterized protein
C8R40DRAFT_318477	22.151	43.164	33.566	15.187	15.66	16.006	-1.0775	down	1.27797e-05	9.69005e-05	uncharacterized protein
C8R40DRAFT_1108966	3.386	6.268	3.768	36.18	54.807	13.958	2.96668	up	9.35999e-24	8.23472e-22	uncharacterized protein
C8R40DRAFT_1047652	14.091	9.379	11.191	25.474	20.613	28.837	1.11205	up	0.000190835	0.00106054	uncharacterized protein
C8R40DRAFT_1047247	5.835	8.019	5.611	14.46	13.033	14.067	1.0942	up	0.00025371	0.00136558	cytochrome P450
C8R40DRAFT_321756	0.896	1.26	0.997	2.692	2.759	3.496	1.50379	up	7.65113e-07	7.83112e-06	uncharacterized protein
C8R40DRAFT_1109052	66.53	68.475	70.41	34.172	33.013	30.671	-1.06979	down	1.53866e-05	0.000114277	ATP synthase E chain-domain-containing protein
C8R40DRAFT_1109096	12.781	12.897	9.839	24.278	16.914	32.5	1.05294	up	0.000415667	0.00209057	NADP-dependent oxidoreductase domain-containing protein
C8R40DRAFT_1047239	4.662	6.537	4.95	16.519	11.369	21.397	1.60952	up	3.31513e-08	4.53321e-07	glycoside hydrolase family 92 protein
C8R40DRAFT_323308	20.644	57.235	52.532	16.609	16.116	16.527	-1.40476	down	3.27019e-08	4.48714e-07	uncharacterized protein
C8R40DRAFT_323340	19.038	29.493	28.301	11.831	11.593	10.833	-1.16524	down	2.99868e-06	2.65379e-05	uncharacterized protein
C8R40DRAFT_323701	3.426	2.898	6.058	0.991	0.892	1.127	-2.03932	down	4.14143e-13	1.16047e-11	uncharacterized protein
C8R40DRAFT_1047205	18.317	21.762	20.323	41.25	37.151	43.469	1.01264	up	0.000703708	0.00326858	uncharacterized protein
C8R40DRAFT_1047362	40.242	66.933	39.162	1.204	0.962	1.558	-5.29517	down	5.10753e-61	4.36511e-58	kinase-like domain-containing protein
C8R40DRAFT_1171602	34.086	30.008	35.227	66.63	77.02	57.288	1.01656	up	0.000640389	0.00302727	UDP-glucose 4-epimerase
C8R40DRAFT_1109282	2.051	2.952	2.528	7.132	6.678	7.23	1.48185	up	5.23449e-07	5.49392e-06	uncharacterized protein
C8R40DRAFT_325625	2.683	1.902	0.533	0.206	0.393	0.865	-1.80356	down	2.96595e-09	4.88085e-08	RlpA-like double-psi beta-barrel-protein domain-containing protein-containing protein
C8R40DRAFT_1237929	2.215	4.722	1.406	0.61	0.554	0.641	-2.20669	down	5.85621e-14	1.78294e-12	uncharacterized protein
C8R40DRAFT_996665	71.81	181.323	104.64	45.483	53.226	41.96	-1.34672	down	1.30582e-07	1.55929e-06	uncharacterized protein
C8R40DRAFT_1070287	0.566	0.614	0.893	1.368	1.454	1.642	1.1055	up	0.00158224	0.00658256	uncharacterized protein
C8R40DRAFT_1161257	14.856	8.62	31.493	65.286	107.788	19.909	1.81173	up	3.82266e-10	7.06926e-09	amino acid permease/ SLC12A domain-containing protein
C8R40DRAFT_1109407	4.216	4.346	3.373	8.813	9.697	8.599	1.18337	up	7.7774e-05	0.000474536	uncharacterized protein
C8R40DRAFT_1109447	4.466	6.145	3.059	12.645	12.819	11.798	1.44649	up	1.32042e-06	1.27386e-05	putative oxalocrotonate tautomerase
C8R40DRAFT_327587	22.555	18.977	10.38	2.894	3.033	2.964	-2.54525	down	5.92837e-20	3.63758e-18	alpha/beta hydrolase-like protein
C8R40DRAFT_1070305	3.585	1.359	2.512	5.957	4.786	6.484	1.20787	up	6.49912e-05	0.000405856	membrane bound O-acyl transferase family-domain-containing protein
C8R40DRAFT_328673	0.29	0.139	0.326	1.748	2.6	0.73	2.74484	up	1.01941e-16	4.37175e-15	manganese peroxidase
C8R40DRAFT_328785	0.639	0.478	0.851	1.262	0.888	2.282	1.17001	up	0.00031497	0.00164856	uncharacterized protein
C8R40DRAFT_1171650	4.26	2.402	4.5	1.616	1.541	2.069	-1.09438	down	3.63902e-05	0.000244475	uncharacterized protein
C8R40DRAFT_329291	117.352	185.617	158.488	53.395	65.173	37.975	-1.55962	down	1.23431e-09	2.12803e-08	uncharacterized protein
C8R40DRAFT_329328	46.862	45.34	78.463	25.373	22.465	26.278	-1.20328	down	1.52919e-06	1.44524e-05	uncharacterized protein
C8R40DRAFT_1171750	3.11	1.571	1.308	8.233	12.122	6.39	2.15832	up	1.07155e-11	2.4799e-10	uncharacterized protein
C8R40DRAFT_1109856	88.527	73.135	77.967	167.455	186.867	143.566	1.05501	up	0.000371627	0.00189848	NADP-dependent oxidoreductase domain-containing protein
C8R40DRAFT_332726	7.024	7.811	6.439	16.493	16.411	16.4	1.2125	up	3.90887e-05	0.000260846	phosphoesterase family-domain-containing protein
C8R40DRAFT_1171777	1.38	2.442	1.207	4.828	2.805	6.968	1.53716	up	4.19494e-07	4.46983e-06	uncharacterized protein
C8R40DRAFT_1070387	19.415	8.645	11.364	33.177	43.86	23.748	1.35407	up	3.72107e-06	3.21695e-05	uncharacterized protein
C8R40DRAFT_1171803	20.495	15.087	15.975	40.927	34.919	47.181	1.25469	up	2.01173e-05	0.000144307	HAD-like domain-containing protein
C8R40DRAFT_335146	1.666	1.993	1.75	0.782	0.592	1.105	-1.12466	down	3.53961e-05	0.000238909	uncharacterized protein
C8R40DRAFT_335311	3.546	4.555	2.754	7.624	6.701	8.39	1.06508	up	0.000386868	0.00196389	uncharacterized protein
C8R40DRAFT_336069	98.759	74.599	125.03	39.248	48.752	29.927	-1.33927	down	1.15155e-07	1.40829e-06	uncharacterized protein
C8R40DRAFT_1252894	2.548	2.672	1.901	14.211	20.577	6.911	2.54936	up	5.07023e-18	2.54896e-16	uncharacterized protein
C8R40DRAFT_336364	4.445	21.012	7.063	5.292	5.507	4.763	-1.06315	down	2.29587e-05	0.000162257	uncharacterized protein
C8R40DRAFT_1161312	1.331	1.492	1.11	2.772	2.715	2.988	1.10699	up	0.000293878	0.00155312	succinate dehydrogenase
C8R40DRAFT_339044	30.372	58.632	48.478	16.684	18.51	14.481	-1.4686	down	9.0594e-09	1.36519e-07	uncharacterized protein
C8R40DRAFT_1048312	0.511	0.792	0.766	1.295	1.357	1.647	1.05398	up	0.00107579	0.00474626	Cupredoxin
C8R40DRAFT_1171887	14.442	30.654	4.62	5.266	5.281	7.227	-1.48379	down	9.00606e-09	1.36229e-07	putative chitinase
C8R40DRAFT_1110662	0.36	1.693	0.539	5.372	4.74	5.218	2.56283	up	2.33142e-16	9.55324e-15	uncharacterized protein
C8R40DRAFT_1048552	42.865	32.412	80.494	114.967	62.348	164.118	1.13216	up	0.00012973	0.00075059	uncharacterized protein
C8R40DRAFT_1110732	1.923	7.13	1.856	1.47	0.96	1.523	-1.4638	down	3.30826e-08	4.52899e-07	glycoside hydrolase superfamily
C8R40DRAFT_341778	5.466	4.652	5.154	12.147	13.094	11.303	1.25858	up	2.13529e-05	0.000152076	lipase
C8R40DRAFT_1171946	6.479	3.73	3.751	11.48	9.482	13.132	1.28804	up	1.23981e-05	9.41262e-05	uncharacterized protein
C8R40DRAFT_1048550	14.167	11.656	7.358	5.817	2.476	7.894	-1.03538	down	6.34863e-05	0.000398957	uncharacterized protein
C8R40DRAFT_1110893	6.656	12.093	5.806	22.529	20.613	26.561	1.50509	up	2.85828e-07	3.16367e-06	tubulin-folding cofactor B
C8R40DRAFT_343107	5.888	8.304	4.327	28.282	45.295	10.039	2.17459	up	6.61902e-14	1.98986e-12	acetyl-CoA synthetase-like protein
C8R40DRAFT_1070524	0.684	15.458	0.745	1.17	1.175	0.921	-2.36925	down	1.19471e-17	5.81088e-16	uncharacterized protein
C8R40DRAFT_344519	0.98	1.553	1.116	0.587	0.454	0.583	-1.16647	down	1.60664e-05	0.000118884	uncharacterized protein
C8R40DRAFT_345021	58.201	89.714	67.497	22.723	24.122	20.737	-1.67234	down	1.00457e-10	1.99661e-09	uncharacterized protein
C8R40DRAFT_1048404	71.801	125.772	86.201	33.747	31.525	32.127	-1.54273	down	2.324e-09	3.88362e-08	uncharacterized protein
C8R40DRAFT_1048376	7.812	7.23	2.673	48.864	18.197	81.596	3.06873	up	7.82448e-25	7.86721e-23	uncharacterized protein
C8R40DRAFT_345624	1.555	7.512	1.833	1.32	1.184	1.58	-1.41561	down	1.24981e-07	1.50443e-06	class I glutamine amidotransferase-like protein
C8R40DRAFT_1171966	3.113	32.128	1.804	1.185	0.879	1.313	-3.4543	down	4.12774e-31	6.67411e-29	NAD-P-binding protein
C8R40DRAFT_1070537	1.279	0.862	0.876	1.993	2.503	2.067	1.12047	up	0.000257624	0.00138292	uncharacterized protein
C8R40DRAFT_346982	26.298	29.58	18.316	52.537	74.974	29.898	1.08511	up	0.000247962	0.00133716	uncharacterized protein
C8R40DRAFT_1111059	52.071	47.129	43.34	101.381	102.409	96.737	1.07611	up	0.000281122	0.00149694	uncharacterized protein
C8R40DRAFT_1171994	85.887	155.756	82.728	25.253	14.929	36.942	-2.07235	down	5.0024e-15	1.77082e-13	P-loop containing nucleoside triphosphate hydrolase protein
C8R40DRAFT_1111176	2.81	3.954	1.964	8.428	6.515	10.767	1.55828	up	1.25476e-07	1.50784e-06	alpha/beta-hydrolase
C8R40DRAFT_1048447	40.549	40.032	42.117	16.259	13.307	18.99	-1.33734	down	1.17315e-07	1.4275e-06	P-loop containing nucleoside triphosphate hydrolase protein
C8R40DRAFT_993284	69.091	139.696	81.357	13.405	15.472	12.317	-2.81617	down	3.16109e-24	2.93197e-22	uncharacterized protein
C8R40DRAFT_1111340	1313.82	1015.95	1085.75	523.91	577.109	471.134	-1.11936	down	6.17148e-06	5.05074e-05	uncharacterized protein
C8R40DRAFT_1172041	19.852	16.327	21.045	57.15	62.333	58.274	1.63516	up	1.82455e-08	2.60821e-07	uncharacterized protein
C8R40DRAFT_1172048	0.658	1.377	1.639	2.628	2.362	3.9	1.27414	up	4.33541e-05	0.000286366	uncharacterized protein
C8R40DRAFT_1111433	0.321	2.353	0.742	7.458	5.882	8.956	2.70533	up	2.94033e-18	1.53629e-16	uncharacterized protein
C8R40DRAFT_1111434	0.253	1.392	0.598	3.144	2.594	3.887	2.09988	up	4.26926e-11	8.96171e-10	uncharacterized protein
C8R40DRAFT_1196382	1.744	3.674	1.752	8.207	4.928	10.415	1.71526	up	5.41015e-09	8.52865e-08	general substrate transporter
C8R40DRAFT_1048610	248.238	400.673	319.717	119.446	115.647	123.044	-1.43542	down	1.64148e-08	2.36915e-07	Metallo-dependent phosphatase-like protein
C8R40DRAFT_1172073	25.614	25.541	25.554	12.012	10.882	11.245	-1.1679	down	2.94581e-06	2.61474e-05	Peroxin-3
C8R40DRAFT_1111499	8.044	6.566	7.109	20.962	22.812	18.262	1.51402	up	2.124e-07	2.41116e-06	armadillo/beta-catenin/plakoglobin
C8R40DRAFT_1111520	501.831	184.023	264.565	132.775	84.107	184.745	-1.2427	down	6.84049e-07	7.08628e-06	uncharacterized protein
C8R40DRAFT_1111542	108.568	84.867	70.752	28.613	30.518	28.344	-1.59458	down	5.86647e-10	1.05078e-08	alcohol dehydrogenase
C8R40DRAFT_1111555	9.554	10.732	9.671	22.824	24.216	21.367	1.19117	up	5.15886e-05	0.000333473	uncharacterized protein
C8R40DRAFT_355059	45.078	31.927	40.103	12.404	10.661	14.881	-1.62574	down	3.6319e-10	6.72688e-09	uncharacterized protein
C8R40DRAFT_1048883	5.552	5.313	5.16	16.405	15.285	17.427	1.61572	up	3.12507e-08	4.30282e-07	putative aryl-alcohol dehydrogenase
C8R40DRAFT_1048810	3.376	2.643	3.298	7.668	10.151	5.126	1.29997	up	1.18325e-05	9.04634e-05	glycoside hydrolase family 13 protein
C8R40DRAFT_1049027	22.042	16.663	22.894	90.765	90.881	87.885	2.12942	up	2.11605e-13	6.0426e-12	amidase signature domain-containing protein
C8R40DRAFT_1048949	1.967	1.338	2.243	5.573	2.483	8.766	1.59979	up	1.04129e-07	1.28842e-06	uncharacterized protein
C8R40DRAFT_1048638	14.178	9.391	16.983	54.792	47.167	63.309	2.02688	up	3.05837e-12	7.65553e-11	Endonuclease/exonuclease/phosphatase
C8R40DRAFT_1111658	14.458	22.044	13.837	34.454	36.734	31.074	1.02248	up	0.000621296	0.00294992	ribonuclease H-like domain-containing protein
C8R40DRAFT_1014615	20.308	37.747	20.823	53.001	54.486	51.478	1.01099	up	0.000754239	0.00348166	uncharacterized protein
C8R40DRAFT_1049119	49.384	49.063	49.662	132.291	136.754	136.304	1.45249	up	5.86278e-07	6.11579e-06	acid protease
C8R40DRAFT_1048842	34.7	30.265	32.147	71.111	71.888	70.893	1.13914	up	0.000113273	0.000668627	uncharacterized protein
C8R40DRAFT_1111779	4.065	7.587	3.733	10.381	10.381	10.201	1.00888	up	0.000988323	0.00441407	uncharacterized protein
C8R40DRAFT_1111780	0.426	0.282	0.186	1.019	0.745	1.177	1.7146	up	2.75372e-06	2.4625e-05	uncharacterized protein
C8R40DRAFT_1111859	0.809	0.898	0.827	2.849	3.23	1.654	1.60846	up	5.17257e-07	5.43847e-06	uncharacterized protein
C8R40DRAFT_1111868	23.263	25.078	16.808	10.293	13.154	7.645	-1.06713	down	1.64393e-05	0.000121055	DNA-directed RNA polymerase
C8R40DRAFT_1111880	31.891	30.329	35.643	14.188	17.492	11.169	-1.19145	down	1.95288e-06	1.80713e-05	WLM domain-containing protein
C8R40DRAFT_1111881	281.817	213.473	273.669	62.444	62.348	62.659	-2.03638	down	1.28386e-14	4.33939e-13	phosphofructokinase-domain-containing protein
C8R40DRAFT_360767	24.68	25.914	21.824	50.363	46.314	52.991	1.04731	up	0.000439021	0.00218324	translation initiation factor SUI1
C8R40DRAFT_1111994	32.869	37.685	26.569	68.309	71.261	63.778	1.06604	up	0.000330465	0.00171615	ankyrin
C8R40DRAFT_1048724	1010.17	335.035	958.927	250.877	253.239	253.22	-1.60521	down	4.40578e-10	8.06043e-09	GDP-mannose 4,6-dehydratase
C8R40DRAFT_1112118	70.273	28.293	57.166	24.897	24.54	23.159	-1.10107	down	8.64605e-06	6.80145e-05	uncharacterized protein
C8R40DRAFT_1112184	132.673	122.886	124.139	38.88	46.599	32.777	-1.68291	down	7.86151e-11	1.5889e-09	citrate synthase
C8R40DRAFT_1161492	14.912	101.235	35.984	4.09	2.755	5.516	-3.62113	down	5.26356e-36	1.21112e-33	uncharacterized protein
C8R40DRAFT_1070744	1.128	1.412	0.657	2.158	1.372	3.824	1.20105	up	0.000297701	0.00156778	uncharacterized protein
C8R40DRAFT_1049583	0.097	0.466	1.197	1.613	1.635	1.693	1.48765	up	0.000278089	0.00148409	uncharacterized protein
C8R40DRAFT_365180	14.245	3.218	7.657	2.366	1.63	3.21	-1.80114	down	2.38828e-11	5.23366e-10	uncharacterized protein
C8R40DRAFT_1070754	18.032	54.188	20.412	104.656	21.602	199.722	1.81517	up	4.0153e-10	7.39124e-09	NAD(P)-binding protein
C8R40DRAFT_1161509	61.75	65.805	74.328	140.641	126.782	155.673	1.06745	up	0.000325032	0.00169235	uncharacterized protein
C8R40DRAFT_367470	10.314	9.303	7.761	39.673	37.596	40.925	2.10995	up	1.05497e-12	2.79263e-11	uncharacterized protein
C8R40DRAFT_1172324	111.235	113.707	106.19	432.437	406.672	452.47	1.96365	up	1.19157e-11	2.73649e-10	uncharacterized protein
C8R40DRAFT_1049804	4.211	2.879	2.536	9.065	10.594	8.805	1.56383	up	2.73735e-07	3.0439e-06	uncharacterized protein
C8R40DRAFT_1070772	0.546	0.697	1.034	1.557	1.395	2.328	1.21232	up	0.000492429	0.00240683	uncharacterized protein
C8R40DRAFT_1172340	2.093	2.225	1.733	4.968	4.424	5.375	1.28671	up	2.5072e-05	0.000175226	uncharacterized protein
C8R40DRAFT_1112540	252.531	307.254	260.967	67.548	76.523	55.071	-2.04313	down	1.08561e-14	3.70066e-13	Flavocytochrome c
C8R40DRAFT_370073	1.004	32.783	0.543	0.149	0.106	0.195	-6.24394	down	6.57944e-62	6.05561e-59	uncharacterized protein
C8R40DRAFT_1253573	20.594	17.176	20.89	9.699	9.754	9.694	-1.00895	down	3.84033e-05	0.000257132	armadillo-type protein
C8R40DRAFT_1238347	21.691	19.174	23.789	54.973	46.697	66.654	1.38039	up	2.27766e-06	2.07873e-05	uncharacterized protein
C8R40DRAFT_1266198	23.919	28.587	20.184	54.885	59.833	46.949	1.15316	up	9.15507e-05	0.000552397	uncharacterized protein
C8R40DRAFT_1112594	47.365	56.837	41.66	135.017	120.007	151.351	1.47819	up	3.66289e-07	3.96978e-06	arylsulfatase
C8R40DRAFT_372382	1.681	2.599	1.518	4.475	4.013	5.29	1.24831	up	4.53026e-05	0.000297072	uncharacterized protein
C8R40DRAFT_1049421	17.881	13.126	18.36	34.305	34.735	34.445	1.06776	up	0.000317127	0.00165768	copper amine oxidase
C8R40DRAFT_1070826	2.748	3.197	2.098	6.437	6.141	6.216	1.22416	up	5.85167e-05	0.000373414	uncharacterized protein
C8R40DRAFT_1049749	37.557	74.203	47.755	23.696	22.75	22.814	-1.20356	down	1.52747e-06	1.44524e-05	ribosome biogenesis protein BRX1
C8R40DRAFT_1112925	22.319	15.283	21.002	58.223	41.362	76.575	1.58777	up	4.8826e-08	6.47472e-07	uncharacterized protein
C8R40DRAFT_1238399	43.029	66.622	61.857	142.933	119.181	166.11	1.32007	up	6.19083e-06	5.0631e-05	high-affinity nicotinic acid transporter
C8R40DRAFT_1112976	14.678	14.199	15.523	36.494	39.765	31.414	1.27797	up	1.39105e-05	0.000104482	uncharacterized protein
C8R40DRAFT_1112985	1.018	1.003	0.652	2.575	2.249	3.29	1.60087	up	4.7395e-07	5.00071e-06	uncharacterized protein
C8R40DRAFT_1070892	0.833	0.349	0.665	1.537	1.029	1.954	1.28975	up	0.000102905	0.000614399	uncharacterized protein
C8R40DRAFT_1070898	18.915	29.536	19.871	8.618	8.123	10.773	-1.31209	down	2.47399e-07	2.76906e-06	uncharacterized protein
C8R40DRAFT_378926	0.899	1.116	1.339	2.367	2.665	2.08	1.08369	up	0.000365938	0.00187353	uncharacterized protein
C8R40DRAFT_1050056	721.402	651.585	638.393	293.523	323.995	257.703	-1.20046	down	1.53212e-06	1.44573e-05	cytochrome c oxidase subunit VIb
C8R40DRAFT_1161614	22.65	19.731	18.938	43.352	41.206	48.728	1.12008	up	0.00016482	0.000929782	anaphase-promoting complex, subunit 10/DOC domain-containing protein
C8R40DRAFT_1197877	19.369	19.097	18.525	56.263	62.414	49.406	1.56032	up	8.07775e-08	1.02819e-06	DUF1000-domain-containing protein
C8R40DRAFT_1113201	18.426	20.961	25.288	78.973	71.285	89.653	1.89117	up	7.02307e-11	1.43398e-09	dienelactone hydrolase
C8R40DRAFT_1253868	37.794	51.971	27.62	82.571	109.699	53.22	1.0644	up	0.000327332	0.00170136	major facilitator superfamily domain-containing protein
C8R40DRAFT_1161628	1.849	2.712	3.091	6.607	7.277	7.273	1.46687	up	1.06248e-06	1.05849e-05	NAD(P)-binding protein
C8R40DRAFT_1172574	21.684	26.647	14.58	83.794	80.785	83.748	1.98081	up	9.17141e-12	2.14328e-10	uncharacterized protein
C8R40DRAFT_1113318	401.347	456.626	424.075	871.867	888.304	874.029	1.03891	up	0.00046287	0.00228005	uncharacterized protein
C8R40DRAFT_385169	12.107	19.646	11.312	36.883	42.815	31.052	1.36266	up	3.09077e-06	2.72721e-05	cytochrome P450
C8R40DRAFT_1172585	11.636	57.724	11.506	3.258	1.507	4.471	-3.12978	down	1.4017e-28	1.78419e-26	glycosyl hydrolase family 71-domain-containing protein
C8R40DRAFT_1113369	23.955	34.075	26.931	13	12.9	12.181	-1.15767	down	3.37547e-06	2.95446e-05	uncharacterized protein
C8R40DRAFT_1161656	7.909	7.921	2.524	18.674	12.452	26.913	1.66077	up	2.025e-08	2.87416e-07	uncharacterized protein
C8R40DRAFT_386357	3.352	5.606	3.552	21.337	6.766	35.338	2.34206	up	1.16528e-15	4.34348e-14	cytochrome P450
C8R40DRAFT_386565	3.242	6.038	2.63	24.588	7.151	38.855	2.56707	up	1.52912e-17	7.28922e-16	uncharacterized protein
C8R40DRAFT_1161661	6.197	14.689	6.642	3.914	3.556	3.963	-1.26747	down	5.76621e-07	6.02031e-06	glycosyl transferase family 90-domain-containing protein
C8R40DRAFT_1172609	26.458	63.881	13.301	15.539	10.069	18.904	-1.21926	down	1.16539e-06	1.14507e-05	Poly(A)+ RNA export protein
C8R40DRAFT_1161668	92.153	108.605	24.329	203.462	210.186	208.652	1.46712	up	4.64546e-07	4.9232e-06	uncharacterized protein
C8R40DRAFT_1172621	22.683	15.297	19.187	40.73	32.699	50.566	1.11699	up	0.000161886	0.000915826	uncharacterized protein
C8R40DRAFT_1113559	61.141	52.727	62.02	120.963	155.233	75.667	1.00034	up	0.000785698	0.00360187	uncharacterized protein
C8R40DRAFT_1113667	5.277	4.57	4.919	10.605	10.938	9.974	1.0937	up	0.0002419	0.00130906	DNA polymerase eta
C8R40DRAFT_1113709	7.531	8.186	8.232	18.423	16.098	23.375	1.27339	up	1.54702e-05	0.000114827	trehalose utilization-domain-containing protein
C8R40DRAFT_389430	13.31	14.756	15.586	29.747	22.441	35.779	1.01086	up	0.00071241	0.00330387	uncharacterized protein
C8R40DRAFT_1149926	0.652	2.192	0.748	0.143	0.156	0.365	-2.43023	down	1.89457e-14	6.2275e-13	uncharacterized protein
C8R40DRAFT_1071032	3.585	5.084	0.327	0.313	0.213	0.188	-3.64972	down	4.697e-25	4.88693e-23	uncharacterized protein
C8R40DRAFT_1113784	43.527	61.826	42.048	24.114	24.332	23.186	-1.04104	down	2.3053e-05	0.000162635	RNA polymerase I-associated factor PAF67-domain-containing protein
C8R40DRAFT_391426	7.787	7.502	7.022	19.132	17.316	20.205	1.34428	up	6.53512e-06	5.32285e-05	uncharacterized protein
C8R40DRAFT_994635	9.808	9.189	5.395	51.387	62.013	39.773	2.65053	up	2.65442e-19	1.51238e-17	uncharacterized protein
C8R40DRAFT_1113844	29.291	23.637	37.501	76.105	119.387	27.366	1.30124	up	8.32091e-06	6.58029e-05	kinase-like domain-containing protein
C8R40DRAFT_391834	80.006	56.891	95.336	160.692	183.002	136.425	1.04781	up	0.000408557	0.00206	pheromone A receptor-domain-containing protein
C8R40DRAFT_1071056	35.397	27.575	9.106	7.585	6.629	9.147	-1.62533	down	3.28967e-10	6.13099e-09	gamma-glutamyltranspeptidase
C8R40DRAFT_1172716	2.485	2.676	2.058	10.299	8.213	12.928	2.12227	up	9.61726e-12	2.23873e-10	uncharacterized protein
C8R40DRAFT_1001435	0.813	0.875	1.154	1.894	1.673	2.652	1.12895	up	0.000590175	0.00282232	Alpha/Beta hydrolase protein
C8R40DRAFT_392678	1.025	1.328	0.782	2.671	2.94	1.654	1.21171	up	0.000174963	0.00098237	HSP20-like chaperone
C8R40DRAFT_1050712	47.643	60.95	41.561	20.004	21.973	15.704	-1.38023	down	5.29589e-08	6.97088e-07	putative efflux transporter
C8R40DRAFT_1050830	1.566	1.933	1.721	3.558	3.943	2.967	1.00345	up	0.00225038	0.00887467	uncharacterized protein
C8R40DRAFT_1238582	2.384	4.099	2.34	7.014	7.767	5.716	1.21579	up	4.43773e-05	0.000292387	histone deacetylase domain-containing protein
C8R40DRAFT_393822	69.987	141.976	49.878	34.558	26.802	43.033	-1.32664	down	1.4393e-07	1.695e-06	uncharacterized protein
C8R40DRAFT_1050740	40.339	77.457	37.886	23.06	14.422	32.295	-1.15774	down	3.31554e-06	2.91695e-05	uncharacterized protein
C8R40DRAFT_394322	616.444	508.242	687.286	205.933	208.657	197.228	-1.56638	down	1.03177e-09	1.80748e-08	peroxiredoxin Q
C8R40DRAFT_1050346	290.925	278.178	258.133	1059.44	710.245	1447.52	1.95943	up	1.28075e-11	2.93005e-10	uncharacterized protein
C8R40DRAFT_1161751	299.464	275.111	243.7	130.844	114.284	141.415	-1.08195	down	1.15665e-05	8.87135e-05	uncharacterized protein
C8R40DRAFT_1050432	3.938	3.768	3.82	11.396	12.126	10.586	1.56497	up	1.35262e-07	1.60398e-06	xylanase
C8R40DRAFT_1161754	347.456	167.001	259.633	112.004	125.956	96.075	-1.21249	down	1.22136e-06	1.191e-05	delta 12-fatty acid desaturase
C8R40DRAFT_1114161	2628.52	2410.46	3212.2	81.63	59.866	103.189	-5.07559	down	8.33047e-60	5.86318e-57	thiamine diphosphate-binding protein
C8R40DRAFT_1198586	4.991	7.075	4.547	12.482	9.736	15.7	1.19042	up	6.08816e-05	0.000385422	uncharacterized protein
C8R40DRAFT_395561	17.88	136.7	17.222	7.452	8.734	5.28	-3.00045	down	6.2895e-27	7.37783e-25	mitochondrial alternative oxidase
C8R40DRAFT_1050644	141.867	113.18	76.347	31.906	44.741	18.058	-1.807	down	4.30791e-12	1.0584e-10	isocitrate lyase icl
C8R40DRAFT_1050657	6146.39	6765.55	6044.09	330.52	301.313	349.961	-4.27109	down	1.75575e-46	7.00252e-44	chaperonin 10-like protein
C8R40DRAFT_397033	4.863	7.626	3.731	11.119	11.248	12.79	1.11589	up	0.000181475	0.00101417	uncharacterized protein
C8R40DRAFT_1114283	9.83	10.149	8.203	28.178	26.429	29.245	1.57297	up	7.68597e-08	9.85666e-07	uncharacterized protein
C8R40DRAFT_1172838	11.16	21.481	10.522	5.56	5.136	6.07	-1.3641	down	1.3299e-07	1.58173e-06	uncharacterized protein
C8R40DRAFT_1114344	19.933	34.61	23.303	11.23	10.84	12.113	-1.18727	down	2.02376e-06	1.86551e-05	Sas10 C-terminal domain-containing protein
C8R40DRAFT_1114374	2.593	1.988	3.039	8.538	10.011	8.461	1.82522	up	4.96035e-10	9.01985e-09	major facilitator superfamily domain-containing protein
C8R40DRAFT_399348	611.782	294.082	360.504	154.731	96.651	213.041	-1.44718	down	1.25969e-08	1.84483e-07	uncharacterized protein
C8R40DRAFT_399621	37.514	63.469	45.805	21.379	26.291	17.797	-1.16486	down	2.94863e-06	2.6153e-05	C-3 sterol dehydrogenase
C8R40DRAFT_399720	27.087	35.449	30.558	13.117	12.942	12.013	-1.28989	down	3.00342e-07	3.30597e-06	uncharacterized protein
C8R40DRAFT_1114444	6.364	7.284	7.191	18.945	15.538	23.875	1.48551	up	3.60116e-07	3.90642e-06	FAD binding domain-containing protein
C8R40DRAFT_399934	6.656	9.421	7.477	3.645	5.043	2.683	-1.05042	down	2.30287e-05	0.00016256	uncharacterized protein
C8R40DRAFT_400072	52.387	46.24	55.516	115.919	89.836	145.857	1.1897	up	5.17694e-05	0.00033446	Mur ligase
C8R40DRAFT_401861	3.199	5.557	5.496	1.645	0.632	2.81	-1.48573	down	2.23377e-08	3.14102e-07	kinase-like protein
C8R40DRAFT_401872	3.033	6.178	5.987	2.783	1.541	3.158	-1.02209	down	5.13391e-05	0.000332219	uncharacterized protein
C8R40DRAFT_1172884	581.416	500.926	644.032	282.897	339.324	219.796	-1.03582	down	2.48675e-05	0.000174	voltage-dependent ion-selective channel
C8R40DRAFT_1172895	6.9	4.9	9.077	1.394	0.515	1.747	-2.5126	down	5.46712e-18	2.73699e-16	uncharacterized protein
C8R40DRAFT_1050487	101.01	99.751	148.378	53.764	51.153	56.938	-1.10909	down	7.5901e-06	6.06651e-05	uncharacterized protein
C8R40DRAFT_1172904	9.733	82.963	7.106	2.032	0.858	2.75	-4.14458	down	2.22703e-42	7.61326e-40	delta-endotoxin CytB
C8R40DRAFT_1172905	21.884	152.577	5.36	0.516	0.269	1.479	-6.30966	down	1.13557e-74	2.26451e-71	volvatoxin A2 precursor
C8R40DRAFT_1050666	78.733	56.427	61.296	25.353	23.065	27.971	-1.36273	down	7.44706e-08	9.58108e-07	putative 2-oxoisovalerate dehydrogenase alpha subunit mitochondrial precursor
C8R40DRAFT_1050409	8.349	9.375	8.02	20.484	21.078	19.857	1.25435	up	2.04622e-05	0.000146517	GWT1-domain-containing protein
C8R40DRAFT_1071260	331.238	73.619	280.446	628.979	464.298	813.169	1.47607	up	3.7221e-07	4.02302e-06	Zinc/iron permease
C8R40DRAFT_1051083	71.955	56.619	56.574	238.148	221.893	258.758	1.95689	up	1.35086e-11	3.08455e-10	glycoside hydrolase family 2 protein
C8R40DRAFT_405530	28.636	22.797	22.339	67.426	65.437	72.329	1.47579	up	4.03917e-07	4.33053e-06	Oxo-4-hydroxy-4-carboxy-5-ureidoimidazoline decarboxylase
C8R40DRAFT_1150372	5.663	5.797	4.805	17.054	17.737	17.062	1.67247	up	9.03767e-09	1.36519e-07	glycoside hydrolase family 47 protein
C8R40DRAFT_405771	0.222	0.372	0	1.439	0.934	1.39	2.65723	up	3.21424e-10	6.00912e-09	uncharacterized protein
C8R40DRAFT_1051144	84.101	75.112	82.003	232.896	247.421	210.061	1.51705	up	1.73763e-07	2.01461e-06	Inositolphosphorylceramide synthase subunit Kei1-domain-containing protein
C8R40DRAFT_1161904	145.553	94.891	43.995	43.414	32.459	50.372	-1.17187	down	2.81332e-06	2.51392e-05	transmembrane proteins 14C-domain-containing protein
C8R40DRAFT_1051119	3.473	5.522	4.703	2.435	2.376	1.918	-1.02517	down	0.000113363	0.000668832	uncharacterized protein
C8R40DRAFT_1071310	0.899	0.921	1.6	0.222	0.338	0.884	-1.2422	down	1.20739e-05	9.20157e-05	uncharacterized protein
C8R40DRAFT_1238791	3.734	3.188	4.237	8.587	10.352	7.587	1.24897	up	2.38151e-05	0.000167125	uncharacterized protein
C8R40DRAFT_1115065	11.457	14.406	13.699	38.642	43.141	36.475	1.57968	up	5.88768e-08	7.68224e-07	NUDIX hydrolase domain-like protein
C8R40DRAFT_411500	17.662	19.998	22.331	46.976	51.609	43.805	1.24699	up	2.31038e-05	0.000162897	uncharacterized protein
C8R40DRAFT_1071324	50.645	70.687	41.228	22.336	23.761	20.671	-1.28371	down	3.41007e-07	3.71598e-06	Leo1-like protein-domain-containing protein
C8R40DRAFT_411372	21.995	70.038	24.797	14.835	15.489	15.034	-1.36492	down	7.76008e-08	9.94105e-07	uncharacterized protein
C8R40DRAFT_1199422	252.468	262.726	274.167	99.184	116.106	83.055	-1.40369	down	3.16705e-08	4.3506e-07	mitochondrial carrier protein
C8R40DRAFT_412337	17.755	21.777	17.731	8.59	9.684	7.796	-1.13512	down	5.26568e-06	4.38746e-05	velvet factor-domain-containing protein
C8R40DRAFT_1050993	70.578	80.135	71.96	33.712	46.641	24.743	-1.0832	down	1.23741e-05	9.40042e-05	Tim17/Tim22/Tim23/Pmp24 family-domain-containing protein
C8R40DRAFT_1173078	7724.08	7859.99	7303.94	2982.97	2232.3	3814.74	-1.34179	down	1.04245e-07	1.28853e-06	uncharacterized protein
C8R40DRAFT_413069	24.036	20.996	24.26	49.703	53.748	44.133	1.09074	up	0.000232969	0.00126744	uncharacterized protein
C8R40DRAFT_1051222	0.532	1.162	0.847	2.559	1.326	3.684	1.57358	up	4.38095e-07	4.65525e-06	uncharacterized protein
C8R40DRAFT_413962	7.816	10.4	8.402	19.588	19.256	19.05	1.12092	up	0.000159744	0.000907569	uncharacterized protein
C8R40DRAFT_1173106	107.394	78.089	31.826	238.834	230.887	240.168	1.70783	up	4.03064e-09	6.45603e-08	uncharacterized protein
C8R40DRAFT_1115317	51.694	41.661	42.8	96.907	107.264	83.256	1.07793	up	0.000275046	0.00147113	peptide methionine sulfoxide reductase
C8R40DRAFT_415743	2.711	2.398	2.189	6.389	3.733	7.786	1.29468	up	1.30309e-05	9.868e-05	glycoside hydrolase family 16 protein
C8R40DRAFT_416724	0.427	0.144	0.546	1.95	0.868	2.566	2.26598	up	8.80388e-12	2.06142e-10	uncharacterized protein
C8R40DRAFT_1173157	2.839	5.27	2.445	7.917	8.059	8.708	1.22555	up	4.06677e-05	0.000270478	uncharacterized protein
C8R40DRAFT_417022	198.876	695.954	306.071	31.664	34.599	31.836	-3.61369	down	4.58342e-36	1.07531e-33	uncharacterized protein
C8R40DRAFT_1115538	2.205	3.29	1.351	8.198	6.09	10.302	1.84428	up	8.24212e-10	1.45668e-08	uncharacterized protein
C8R40DRAFT_417736	2.422	4.091	1.637	5.581	5.398	5.942	1.05367	up	0.000571037	0.00274176	uncharacterized protein
C8R40DRAFT_1051494	5286.25	4656.73	5608.09	1960.22	2417.88	1461.94	-1.41296	down	2.5955e-08	3.61526e-07	Isochorismatase hydrolase
C8R40DRAFT_418637	30.732	34.158	15.532	136.324	168.681	103.09	2.3432	up	8.81272e-16	3.36882e-14	uncharacterized protein
C8R40DRAFT_1115606	3.897	5.319	3.386	1.655	1.073	1.668	-1.51875	down	1.2746e-07	1.52658e-06	uncharacterized protein
C8R40DRAFT_1115608	3.565	4.246	3.449	1.477	0.783	2.93	-1.11695	down	8.09178e-05	0.000492463	uncharacterized protein
C8R40DRAFT_1051549	13.156	14.152	15.672	35.734	23.283	48.927	1.32849	up	5.78728e-06	4.77551e-05	UV-endonuclease UvdE-domain-containing protein
C8R40DRAFT_418901	0.022	1.529	0.061	0.067	0.085	0.07	-2.84354	down	4.52462e-13	1.26488e-11	uncharacterized protein
C8R40DRAFT_1173203	1.036	0.763	0.754	2.641	2.205	3.294	1.67167	up	2.93815e-06	2.60987e-05	uncharacterized protein
C8R40DRAFT_1173204	3.16	1.997	3.894	14.641	16.03	14.336	2.31362	up	2.36982e-14	7.68424e-13	uncharacterized protein
C8R40DRAFT_1150742	117.712	63.264	151.385	1898.09	1909.65	1876.97	4.09625	up	1.7465e-40	4.97544e-38	4A/4B type thioredoxin-like protein
C8R40DRAFT_1071454	236.936	187.807	295.083	103.234	72.88	135.255	-1.20902	down	1.29587e-06	1.25243e-05	uncharacterized protein
C8R40DRAFT_1051723	25.615	53.614	27.2	73.04	75.913	69.526	1.03758	up	0.000492001	0.00240572	3-oxoacyl-reductase
C8R40DRAFT_1071462	8.47	9.056	9.584	31.27	39.429	22.061	1.77456	up	1.09527e-09	1.90755e-08	putative cinnamoyl-CoA reductase
C8R40DRAFT_1115927	0.129	0.185	0.244	1.2	1.144	1.47	2.76637	up	4.58168e-10	8.36943e-09	uncharacterized protein
C8R40DRAFT_1173261	0.096	0.783	0.273	1.845	1.427	2.042	2.20272	up	1.87571e-09	3.17438e-08	uncharacterized protein
C8R40DRAFT_1116064	115.632	118.625	43.33	733.356	809.74	648.75	2.98112	up	5.99677e-24	5.39484e-22	uncharacterized protein
C8R40DRAFT_1173314	2.758	3.751	2.656	8.322	10.952	5.212	1.41745	up	3.34126e-06	2.92881e-05	uncharacterized protein
C8R40DRAFT_1082090	2.875	1.131	1.182	3.919	3.841	3.621	1.13292	up	0.000156771	0.000892369	fungal-specific transcription factor domain-containing protein
C8R40DRAFT_1082138	9.377	8.833	8.788	3.503	3.938	2.824	-1.39486	down	5.79744e-08	7.57275e-07	Sucrase/ferredoxin-like-domain-containing protein
C8R40DRAFT_1034282	38.434	171.212	54.94	39.984	48.951	30.3	-1.14991	down	3.65802e-06	3.16702e-05	putative fungal-specific transcription factor
C8R40DRAFT_1014281	25.152	13.659	26.167	46.859	46.966	45.203	1.09732	up	0.000220538	0.00120877	uncharacterized protein
C8R40DRAFT_1082201	346.818	141.208	436.056	155.26	210.51	87.676	-1.02709	down	2.90788e-05	0.000199844	uncharacterized protein
C8R40DRAFT_429483	3.604	5.246	2.991	9.428	8.722	9.916	1.24482	up	2.66025e-05	0.000184308	P-loop containing nucleoside triphosphate hydrolase protein
C8R40DRAFT_1035220	17.85	12.549	12.575	32.137	33.969	28.028	1.1312	up	0.000150686	0.000861434	Rdx family-domain-containing protein
C8R40DRAFT_1065805	17.769	13.576	7.188	52.181	36.184	68.669	2.02683	up	4.48744e-12	1.10025e-10	uncharacterized protein
C8R40DRAFT_1035319	13.783	82.166	10.59	146.233	139.262	154.175	2.04501	up	2.09033e-12	5.34419e-11	uncharacterized protein
C8R40DRAFT_1270305	1.552	4.604	1.453	31.245	22.7	39.694	3.62081	up	8.09808e-33	1.51396e-30	Six-hairpin glycosidase-like protein
C8R40DRAFT_1082241	21.741	21.666	21.234	48.086	44.857	51.271	1.15765	up	8.50086e-05	0.000515785	aconitase family-domain-containing protein
C8R40DRAFT_431412	3.504	5.018	4.217	9.591	10.893	8.911	1.20613	up	5.25178e-05	0.000338747	uncharacterized protein
C8R40DRAFT_1158287	4.779	4.624	4.573	12.731	10.847	11.655	1.33379	up	1.00026e-05	7.77659e-05	uncharacterized protein
C8R40DRAFT_1158292	61.362	58.037	68.77	134.582	116.833	149.46	1.09111	up	0.000224373	0.00122753	putative heat shock transcription factor
C8R40DRAFT_431751	22.287	14.626	18.586	38.922	46.483	29.393	1.04852	up	0.000449776	0.00222563	uncharacterized protein
C8R40DRAFT_1158302	5.034	7.673	4.286	17.357	13.899	19.125	1.56777	up	9.26336e-08	1.16302e-06	NADP-dependent oxidoreductase domain-containing protein
C8R40DRAFT_433323	13.918	9.297	14.565	40.279	39.493	40.367	1.66893	up	9.0537e-09	1.36519e-07	uncharacterized protein
C8R40DRAFT_434338	1.341	1.4	1.817	6.566	9.034	3.713	2.08237	up	6.32415e-12	1.51035e-10	uncharacterized protein
C8R40DRAFT_1165855	13.627	11.119	12.897	173.285	314.072	17.553	3.74547	up	5.53482e-35	1.22637e-32	uncharacterized protein
C8R40DRAFT_1082527	5.298	6.783	7.635	14.482	14.751	14.392	1.14567	up	0.000107317	0.000637245	uncharacterized protein
C8R40DRAFT_1082530	0	0.115	0	1.741	1.424	1.045	5.15799	up	4.96742e-13	1.37581e-11	uncharacterized protein
C8R40DRAFT_1082534	10.29	5.468	6.279	2.02	1.151	2.887	-1.8625	down	5.60938e-12	1.34233e-10	uncharacterized protein
C8R40DRAFT_1165860	0.726	0.673	0.837	1.621	1.849	1.308	1.09446	up	0.000430934	0.00215107	uncharacterized protein
C8R40DRAFT_1082636	48.649	32.88	33.628	17.577	19.904	16.857	-1.08353	down	1.20028e-05	9.16488e-05	major facilitator superfamily domain-containing protein
C8R40DRAFT_436303	45.111	42.959	63.928	23.026	17.93	27.137	-1.15844	down	3.24005e-06	2.85472e-05	glycoside hydrolase family 9 protein
C8R40DRAFT_1200778	40.06	94.406	38.374	124.693	102.371	145.081	1.10641	up	0.000183891	0.00102528	uncharacterized protein
C8R40DRAFT_1234087	46.965	43.897	40.168	100.729	101.052	100.759	1.20721	up	3.96132e-05	0.000264051	phosphatidic acid phosphatase type 2/haloperoxidase
C8R40DRAFT_1035724	80.604	87.923	75.344	233.765	264.613	189.882	1.49682	up	2.52879e-07	2.82776e-06	general substrate transporter
C8R40DRAFT_439285	20.695	34.841	23.748	12.214	13.524	10.374	-1.13449	down	5.37341e-06	4.46788e-05	anticodon-binding protein
C8R40DRAFT_1165935	40.413	38.86	42.309	13.946	12.563	16.094	-1.51284	down	3.50962e-09	5.68235e-08	uncharacterized protein
C8R40DRAFT_439476	10.533	8.58	7.503	24.991	20.483	29.405	1.49216	up	3.2266e-07	3.52809e-06	cystathionine gamma-synthase
C8R40DRAFT_1201086	20.719	20.396	21.591	69.373	67.848	66.985	1.7033	up	4.1536e-09	6.64409e-08	MFS general substrate transporter
C8R40DRAFT_1165963	174.719	155.941	143.15	359.334	424.618	285.376	1.17432	up	6.51439e-05	0.000406174	uncharacterized protein
C8R40DRAFT_1244600	28.147	42.6	31.463	68.891	60.314	77.335	1.01486	up	0.000656505	0.00308284	major facilitator superfamily domain-containing protein
C8R40DRAFT_1035472	11.966	15.427	14.173	28.8	34.343	25.722	1.09616	up	0.000261635	0.00140254	4'-phosphopantetheinyl transferase
C8R40DRAFT_442084	7.072	5.404	7.308	3.215	2.674	3.964	-1.00548	down	5.44018e-05	0.0003484	uncharacterized protein
C8R40DRAFT_1083063	52.84	50.72	34.396	97.075	114.437	78.699	1.07288	up	0.000291638	0.001544	uncharacterized protein
C8R40DRAFT_1140458	39.426	55.167	45.58	141.137	187.82	93.523	1.59165	up	3.98295e-08	5.36667e-07	sugar transporter
C8R40DRAFT_1034367	7.341	10.635	8.748	27.991	27.754	29.171	1.66779	up	9.17182e-09	1.37692e-07	glycoside hydrolase family 2 protein
C8R40DRAFT_1034686	57.511	49.675	49.926	109.584	117.596	97.096	1.04541	up	0.00043858	0.00218222	dehydrase and lipid transport-domain-containing protein
C8R40DRAFT_1234192	26.35	28.787	25.629	56.112	83.619	27.722	1.05191	up	0.000383723	0.0019504	Hsp90 protein-domain-containing protein
C8R40DRAFT_1083287	47.419	33.252	41.035	95.006	128.203	58.392	1.21023	up	3.70572e-05	0.000248676	Ribophorin I
C8R40DRAFT_1083309	14.533	40.094	23.156	11.906	12.8	10.319	-1.151	down	3.99643e-06	3.43515e-05	uncharacterized protein
C8R40DRAFT_1083316	29.299	24.854	25.685	54.32	58.479	51.732	1.04318	up	0.000446558	0.00221245	alcohol dehydrogenase
C8R40DRAFT_446617	256.675	243.996	329.877	134.361	136.725	132.139	-1.04247	down	2.2327e-05	0.000158166	protein-tyrosine phosphatase-like protein
C8R40DRAFT_1034729	18.929	21.085	18.933	38.778	26.831	54.931	1.03198	up	0.000532468	0.00258039	uncharacterized protein
C8R40DRAFT_446821	1.908	1.826	2.127	4.568	2.682	6.78	1.25887	up	6.09507e-05	0.000385656	uncharacterized protein
C8R40DRAFT_993502	11.21	14.275	11.996	37.258	42.281	31.31	1.56429	up	8.9482e-08	1.12938e-06	P-loop containing nucleoside triphosphate hydrolase protein
C8R40DRAFT_1166067	114.88	115.493	133.229	55.777	67.536	42.17	-1.13566	down	4.83515e-06	4.07532e-05	uncharacterized protein
C8R40DRAFT_1035519	157.161	119.665	152.718	72.092	81.307	57.824	-1.02403	down	3.05503e-05	0.000209116	uncharacterized protein
C8R40DRAFT_1083420	12.771	13.983	12.596	94.124	151.042	29.247	2.80182	up	1.90649e-21	1.37416e-19	uncharacterized protein
C8R40DRAFT_1083423	12.424	16.507	12.354	75.687	79.41	69.795	2.44546	up	5.06207e-17	2.26299e-15	endopolyphosphatase
C8R40DRAFT_1083484	93.994	53.147	102.177	39.005	23.479	55.784	-1.07591	down	1.28616e-05	9.74596e-05	uncharacterized protein
C8R40DRAFT_1083545	1345.56	1483.93	1312.91	3071.5	2701.42	3457.63	1.15595	up	8.54967e-05	0.000517958	aspartic peptidase domain-containing protein
C8R40DRAFT_450804	0.961	1.113	1.196	3.509	3.073	3.74	1.65746	up	7.25292e-08	9.35142e-07	uncharacterized protein
C8R40DRAFT_1034292	135.539	170.559	107.816	353.562	327.431	377.912	1.35516	up	3.38908e-06	2.9642e-05	uncharacterized protein
C8R40DRAFT_1035614	34.821	33.701	42.454	81.851	94.887	63.69	1.11534	up	0.000159695	0.000907569	CrcB-like protein-domain-containing protein
C8R40DRAFT_1166135	52.536	45.365	40.103	17.259	19.655	13.901	-1.44133	down	1.59153e-08	2.30262e-07	snare associated Golgi protein-domain-containing protein
C8R40DRAFT_1083673	15.533	14.101	12.214	30.225	28.454	31.739	1.1114	up	0.000183868	0.00102528	short-chain dehydrogenase
C8R40DRAFT_1035063	15.326	11.301	14.393	34.51	32.593	35.231	1.31882	up	6.88823e-06	5.5763e-05	uncharacterized protein
C8R40DRAFT_1140791	76.647	63.807	87.046	154.887	136.638	171.049	1.02381	up	0.000578172	0.00277379	AP complex, mu/sigma subunit
C8R40DRAFT_1166176	8.837	11.018	13.659	5.74	4.087	6.468	-1.0402	down	3.04659e-05	0.000208657	uncharacterized protein
C8R40DRAFT_455904	1.511	0.834	1.541	9.635	11.375	8.664	2.93187	up	2.79432e-20	1.78792e-18	uncharacterized protein
C8R40DRAFT_1083801	23.035	20.95	16.687	7.572	6.487	8.102	-1.45288	down	1.37403e-08	2.00247e-07	peptidase C14, caspase domain-containing protein
C8R40DRAFT_1201934	16.326	35.814	30.23	6.6	7.022	6.813	-2.01092	down	3.51342e-14	1.0976e-12	uncharacterized protein
C8R40DRAFT_1035438	56.201	52.409	46.606	136.585	144.105	132.736	1.41333	up	1.26116e-06	1.22274e-05	uncharacterized protein
C8R40DRAFT_1083885	9.079	126.442	34.69	14.814	18.144	11.309	-1.94295	down	1.62478e-13	4.66198e-12	fatty acid hydroxylase
C8R40DRAFT_1066133	0.193	1.474	1.139	5.635	4.948	6.284	2.58633	up	9.42663e-16	3.56929e-14	uncharacterized protein
C8R40DRAFT_1066136	25.519	21.988	21.803	10.744	13.033	8.207	-1.11564	down	7.0923e-06	5.726e-05	putative phosphatase regulatory subunit-domain-containing protein
C8R40DRAFT_1158552	148.966	134.567	183.364	320.715	290.311	351.858	1.04425	up	0.000429289	0.00214465	aminophospholipid-transporting P-type ATPase
C8R40DRAFT_1158554	241.075	272.379	196.292	531.952	466.738	611.351	1.18172	up	5.86048e-05	0.000373777	cerato-platanin-related secreted protein
C8R40DRAFT_1158555	18.23	17.231	18.767	36.81	31.734	41.194	1.01691	up	0.000675187	0.00315818	concanavalin A-like lectin/glucanase domain-containing protein
C8R40DRAFT_458686	1.725	4.296	1.925	5.681	3.628	7.673	1.09542	up	0.000319541	0.00166811	GroES-like protein
C8R40DRAFT_1035745	24.619	38.191	21.339	56.736	63.259	55.443	1.05992	up	0.000397818	0.00201009	uncharacterized protein
C8R40DRAFT_1034601	80.629	129.319	88.483	43.562	43.398	39.862	-1.23457	down	8.47868e-07	8.61915e-06	Calcipressin-domain-containing protein
C8R40DRAFT_1166235	3.298	9.381	2.448	2.006	1.555	2.353	-1.35447	down	1.5907e-07	1.85867e-06	uncharacterized protein
C8R40DRAFT_460799	7.732	12.952	11.097	3.716	3.143	3.902	-1.56209	down	1.71255e-09	2.91474e-08	uncharacterized protein
C8R40DRAFT_1166237	54.592	98.123	82.697	17.783	21.509	13.324	-2.16155	down	6.17363e-16	2.42188e-14	uncharacterized protein
C8R40DRAFT_1013859	12.948	13.523	13.737	5.619	5.133	6.357	-1.23258	down	1.40825e-06	1.34475e-05	HotDog domain-containing protein
C8R40DRAFT_1262668	325.352	380.816	245.554	1121.83	1529.34	686.362	1.81017	up	3.84745e-10	7.10413e-09	uncharacterized protein
C8R40DRAFT_1202258	5.854	3.072	3.604	1.369	1.742	1.541	-1.42888	down	1.1358e-07	1.39097e-06	uncharacterized protein
C8R40DRAFT_1166256	31.464	29.883	16.422	2.792	2.079	3.009	-3.30243	down	1.50666e-30	2.25339e-28	uncharacterized protein
C8R40DRAFT_1158586	1.828	1.733	2.296	5.08	4.846	5.966	1.4396	up	1.41566e-06	1.34859e-05	cyclohexanone monooxygenase
C8R40DRAFT_463817	22.995	15.091	23.306	105.333	129.377	74.442	2.33214	up	1.05033e-15	3.93956e-14	MFS general substrate transporter
C8R40DRAFT_1035137	26.346	21.359	28.415	12.767	13.823	10.988	-1.01833	down	3.54021e-05	0.000238909	solute carrier family 41 member 1
C8R40DRAFT_1084284	4.322	5.25	4.671	10.129	11.258	10.003	1.13989	up	0.000120115	0.000703466	glycoside hydrolase family 92 protein
C8R40DRAFT_1034528	50.164	46	51.717	122.01	99.026	143.152	1.30023	up	8.68444e-06	6.82716e-05	Phosphomethylpyrimidine kinase-domain-containing protein
C8R40DRAFT_464440	1.722	3.708	2.853	6.512	6.44	7.057	1.27212	up	2.58299e-05	0.000179699	uncharacterized protein
C8R40DRAFT_1035051	9.392	16.582	8.748	43.176	50.6	37.924	1.92324	up	3.42621e-11	7.32046e-10	major facilitator superfamily domain-containing protein
C8R40DRAFT_1035578	15.476	6.75	6.072	1.417	1.112	1.852	-2.69053	down	4.00712e-21	2.78751e-19	uncharacterized protein
C8R40DRAFT_465944	11.609	7.037	6.997	2.214	2.539	1.536	-2.02714	down	6.18627e-14	1.86916e-12	Alpha/Beta hydrolase protein
C8R40DRAFT_1084501	84.119	72.823	86.618	170.358	165.405	187.21	1.10245	up	0.000194834	0.00108075	uncharacterized protein
C8R40DRAFT_1013639	42.613	44.8	39.764	102.716	97.633	112.563	1.2989	up	1.03449e-05	8.01146e-05	uncharacterized protein
C8R40DRAFT_1084527	4.721	10.184	4.469	16.614	2.963	31.061	1.38596	up	4.62625e-06	3.92297e-05	uncharacterized protein
C8R40DRAFT_1084576	4296.32	2263.48	4409.16	35.88	22.831	48.046	-6.68291	down	1.66987e-87	6.65999e-84	uncharacterized protein
C8R40DRAFT_467122	1495.34	761.307	1509.22	23.325	15.366	31.921	-5.73686	down	4.621e-71	7.89861e-68	uncharacterized protein
C8R40DRAFT_467451	0.157	0.3	0.248	1.626	1.499	1.252	2.62911	up	5.66581e-11	1.1648e-09	uncharacterized protein
C8R40DRAFT_1166312	72.046	74.949	88.538	26.459	37.718	14.35	-1.58463	down	7.36818e-10	1.30996e-08	major facilitator superfamily domain-containing protein
C8R40DRAFT_1166323	0.38	0.485	0.24	2.055	1.168	3.857	2.6764	up	2.89148e-14	9.25041e-13	uncharacterized protein
C8R40DRAFT_1270612	3.696	6.54	5.276	13.871	11.927	15.868	1.42531	up	1.09349e-06	1.08487e-05	beta-glucosidase
C8R40DRAFT_468141	12.706	9.799	10.434	22.106	22.787	22.4	1.03059	up	0.000599286	0.00285745	uncharacterized protein
C8R40DRAFT_1245260	19.461	110.307	17.503	7.153	6.932	7.105	-2.79684	down	4.81478e-24	4.39762e-22	uncharacterized protein
C8R40DRAFT_1066239	13.527	88.105	17.496	15.36	13.06	17.387	-1.37881	down	5.61091e-08	7.35485e-07	uncharacterized protein
C8R40DRAFT_1066244	30.734	19.318	39.232	69.612	88.207	48.239	1.20655	up	4.24772e-05	0.000281573	uncharacterized protein
C8R40DRAFT_1035396	41.083	76.411	64.25	22.545	31.558	13.788	-1.42058	down	2.51336e-08	3.51312e-07	mitochondrial carrier protein
C8R40DRAFT_469050	5.782	4.085	4.021	2.211	1.864	2.39	-1.10276	down	1.58987e-05	0.000117788	dienelactone hydrolase family-domain-containing protein
C8R40DRAFT_1202678	3.116	7.815	5.789	1.41	1.118	1.356	-2.1051	down	1.29343e-14	4.3594e-13	cytochrome P450
C8R40DRAFT_470409	0.608	0.36	0.795	3.182	3.408	2.963	2.43592	up	3.06516e-14	9.7539e-13	uncharacterized protein
C8R40DRAFT_1084887	17.74	25.686	25.105	3.676	3.131	4.388	-2.61358	down	1.98706e-21	1.42366e-19	uncharacterized protein
C8R40DRAFT_1084908	0	0.232	0	0.794	1.037	0.878	3.52862	up	3.47464e-14	1.08833e-12	uncharacterized protein
C8R40DRAFT_471110	13.081	24.314	17.772	6.807	7.03	5.246	-1.53137	down	3.33477e-09	5.42127e-08	uncharacterized protein
C8R40DRAFT_1084967	0.828	1.026	0.138	0.101	0	0.159	-2.92325	down	7.3781e-14	2.20697e-12	uncharacterized protein
C8R40DRAFT_1234459	47.052	27.667	10.428	8.554	7.819	8.151	-1.79564	down	7.13148e-12	1.683e-10	uncharacterized protein
C8R40DRAFT_1084989	2.231	2.353	1.293	5.023	7.357	3.368	1.42156	up	2.30067e-06	2.09654e-05	uncharacterized protein
C8R40DRAFT_1116084	7.098	7.157	6.38	14.389	14.959	14.086	1.07362	up	0.000337306	0.00174411	uncharacterized protein
C8R40DRAFT_1150846	4.537	3.112	5.249	9.062	9.193	8.995	1.07893	up	0.000343725	0.00177347	uncharacterized protein
C8R40DRAFT_472421	116.748	150.554	105.659	18.817	15.517	23.395	-2.69159	down	9.73262e-23	7.81549e-21	uncharacterized protein
C8R40DRAFT_1173328	0.969	0.847	0.891	2.695	3.255	2.168	1.58336	up	4.71263e-07	4.98115e-06	uncharacterized protein
C8R40DRAFT_473406	23.78	34.804	20.35	96.462	113.717	79.081	1.87361	up	9.99714e-11	1.99028e-09	Phosphoenolpyruvate/pyruvate domain-containing protein
C8R40DRAFT_1052092	2.719	3.884	3.147	12.074	10.36	14.571	1.92392	up	3.52661e-11	7.49483e-10	P-loop containing nucleoside triphosphate hydrolase protein
C8R40DRAFT_1116219	19.701	14.91	15.672	40.49	26.856	53.032	1.25938	up	1.85431e-05	0.000134547	Ribokinase-like protein
C8R40DRAFT_1255050	2.735	2.394	2.127	5.644	3.834	6.872	1.17171	up	0.000109858	0.000650397	taurine dioxygenase
C8R40DRAFT_1266772	308.065	297.248	234.923	1522.37	2185.05	812.904	2.42756	up	7.21881e-17	3.16385e-15	uncharacterized protein
C8R40DRAFT_475997	67.186	74.366	74.288	209.539	200.921	219.599	1.54551	up	1.00307e-07	1.25018e-06	uncharacterized protein
C8R40DRAFT_1162075	21.283	51.063	22.791	422.383	438.789	408.48	3.73824	up	6.84885e-35	1.48994e-32	sure-like protein
C8R40DRAFT_1173374	9.273	9.189	13.504	74.712	41.859	108.066	2.81287	up	1.4291e-21	1.04264e-19	survival protein sure-like phosphatase/nucleotidase
C8R40DRAFT_1173381	1.298	4.055	1.116	42.549	33.296	51.111	4.29401	up	8.21799e-43	2.97964e-40	glucan endo-1,6-beta-glucosidase
C8R40DRAFT_1051975	47.223	49.143	79.223	172.651	150.693	193.104	1.5564	up	8.00305e-08	1.02195e-06	Na+/solute symporter
C8R40DRAFT_477787	1.81	1.968	1.48	6.904	6.017	7.116	1.92947	up	2.96922e-10	5.58596e-09	uncharacterized protein
C8R40DRAFT_1173387	17.438	20.196	17.992	36.067	37.36	40.153	1.02984	up	0.000561917	0.00270698	kinase-like domain-containing protein
C8R40DRAFT_1051944	2.382	2.2	2.491	0.568	0.341	1.153	-1.77679	down	6.37183e-11	1.3077e-09	OPT oligopeptide transporter
C8R40DRAFT_1071586	9.024	37.16	8.023	7.989	7.135	9.519	-1.13721	down	7.13004e-06	5.74872e-05	Avidin/streptavidin
C8R40DRAFT_1255145	0.527	0.591	0.926	4.959	7.855	1.343	2.79024	up	6.83064e-20	4.14866e-18	high-affinity nicotinic acid transporter
C8R40DRAFT_479326	2.356	3.878	3.854	9.979	15.201	4.552	1.55909	up	1.1143e-07	1.36605e-06	gibberellin 2-oxidase
C8R40DRAFT_1239045	7.983	10.156	8.244	28.58	25.199	33.562	1.72694	up	3.02161e-09	4.95254e-08	uncharacterized protein
C8R40DRAFT_1071608	95.437	439.374	58.286	15.241	14.053	14.874	-3.7471	down	5.37249e-38	1.42849e-35	uncharacterized protein
C8R40DRAFT_1173444	0.3	0.574	0.227	1.275	1.364	0.914	1.68752	up	1.36233e-06	1.30612e-05	uncharacterized protein
C8R40DRAFT_1173446	0.84	0.429	1.06	4.991	4.927	4.449	2.62342	up	2.72654e-15	9.8559e-14	uncharacterized protein
C8R40DRAFT_1051933	30.81	32.934	26.12	108.316	76.963	141.696	1.86333	up	1.46155e-10	2.84941e-09	Avidin/streptavidin
C8R40DRAFT_1239062	5.703	4.187	5.537	10.798	11.029	10.804	1.08064	up	0.000410749	0.00206863	uncharacterized protein
C8R40DRAFT_1173481	17.297	8.289	3.174	3.256	2.662	4.108	-1.52004	down	6.14012e-09	9.56596e-08	dehydrogenase
C8R40DRAFT_1173485	32.226	46.97	20.915	84.416	94.04	70.076	1.31181	up	7.48935e-06	6.00201e-05	acetoin reductase family protein
C8R40DRAFT_1052125	5.337	6.563	6.663	15.08	15.419	11.982	1.19426	up	5.75319e-05	0.000367719	agmatinase
C8R40DRAFT_1116790	2.709	3.653	1.445	12.832	15.843	9.537	2.29074	up	1.1224e-14	3.80441e-13	uncharacterized protein
C8R40DRAFT_1116799	0.18	1.463	0.738	5.279	4.888	4.565	2.62779	up	5.37047e-17	2.38876e-15	uncharacterized protein
C8R40DRAFT_1116806	0.257	0.707	0.456	2.397	2.509	2.761	2.43029	up	1.82595e-13	5.22667e-12	uncharacterized protein
C8R40DRAFT_1116861	39.387	36.267	32.887	16.603	18.529	16.313	-1.07709	down	1.32078e-05	9.97044e-05	guanine nucleotide binding protein, alpha subunit
C8R40DRAFT_484492	52.719	69.912	59.207	16.415	19.364	13.188	-1.89271	down	5.92994e-13	1.6199e-11	uncharacterized protein
C8R40DRAFT_1071687	21.065	12.205	13.088	65.468	117.121	13.562	2.081	up	1.00571e-12	2.67974e-11	uncharacterized protein
C8R40DRAFT_1052475	1.731	1.48	1.847	5.417	5.168	6.129	1.72382	up	1.88596e-08	2.69278e-07	uncharacterized protein
C8R40DRAFT_1052552	30.33	26.747	53.85	16.972	8.588	21.735	-1.2298	down	1.11616e-06	1.10189e-05	uncharacterized protein
C8R40DRAFT_484668	14.981	10.21	23.162	6.362	4.138	9.717	-1.25791	down	7.35227e-07	7.55756e-06	uncharacterized protein
C8R40DRAFT_484884	32.591	24.509	29.287	57.874	57.21	58.248	1.00463	up	0.000751028	0.00346818	uncharacterized protein
C8R40DRAFT_1173566	12.987	14.003	16.099	5.52	4.821	6.422	-1.36188	down	8.89081e-08	1.12332e-06	uncharacterized protein
C8R40DRAFT_1071700	85.346	46.079	49.482	27.673	30.26	25.915	-1.10937	down	7.86229e-06	6.2465e-05	uncharacterized protein
C8R40DRAFT_1071701	61.118	34.195	38.466	19.196	19.799	18.137	-1.22744	down	1.08564e-06	1.07887e-05	uncharacterized protein
C8R40DRAFT_1162146	6.207	9.279	5.639	1.08	1.59	0.936	-2.54949	down	1.70638e-19	9.76881e-18	WD40-repeat-containing domain protein
C8R40DRAFT_1052500	12.349	12.108	4.517	2.472	3.706	1.978	-1.82844	down	1.42285e-11	3.23657e-10	HPP family-domain-containing protein
C8R40DRAFT_1255275	20.517	24.77	18.171	61.102	69.128	49.833	1.50458	up	2.41792e-07	2.71902e-06	uncharacterized protein
C8R40DRAFT_1117059	0.939	1.088	0.468	1.587	2.687	1.613	1.23749	up	0.00033073	0.00171678	uncharacterized protein
C8R40DRAFT_1173579	1.562	1.121	1.663	5.327	2.895	7.506	1.85485	up	8.8354e-09	1.33987e-07	uncharacterized protein
C8R40DRAFT_1052478	417.041	386.144	412.629	96.648	114.792	80.036	-2.06046	down	6.89854e-15	2.38558e-13	uncharacterized protein
C8R40DRAFT_488566	7.529	9.774	9.042	25.427	22.458	26.527	1.4979	up	2.98433e-07	3.29102e-06	uncharacterized protein
C8R40DRAFT_1117123	56.627	28.85	54.012	16.31	16.478	16.235	-1.50856	down	3.75381e-09	6.04499e-08	FAD/NAD-P-binding domain-containing protein
C8R40DRAFT_1015985	2.426	1.146	1.628	3.627	4.552	3.574	1.17598	up	0.000153071	0.000872556	alpha/beta hydrolase fold-domain-containing protein
C8R40DRAFT_1117141	2.602	1.699	1.581	4.59	4.396	4.839	1.23248	up	4.39262e-05	0.000289574	S-adenosyl-L-methionine-dependent methyltransferase
C8R40DRAFT_1173599	2.235	5.039	2.752	6.946	6.243	7.222	1.02538	up	0.00063345	0.00300167	uncharacterized protein
C8R40DRAFT_1071733	2.252	2.141	3.249	1.11	1.136	1.352	-1.08612	down	2.52629e-05	0.000176445	uncharacterized protein
C8R40DRAFT_1173610	1.52	2.599	0.236	0.052	0.098	0.108	-4.06154	down	1.0829e-26	1.24586e-24	uncharacterized protein
C8R40DRAFT_1052235	0.966	0.33	0.283	1.167	1.363	1.101	1.19981	up	0.00032241	0.00168089	alpha/beta-hydrolase
C8R40DRAFT_1117387	11.658	10.227	9.599	22.157	24.96	17.656	1.0407	up	0.000475134	0.00233182	subtilisin-like protein
C8R40DRAFT_1117400	18.07	14.932	16.612	44.918	42.286	48.1	1.44733	up	7.0687e-07	7.30371e-06	uncharacterized protein
C8R40DRAFT_1117446	11.174	12.572	7.434	29.602	27.751	33.551	1.54363	up	1.15229e-07	1.40829e-06	oxidoreductase
C8R40DRAFT_1117449	0.596	0.585	0.304	1.014	0.892	1.431	1.16647	up	0.000316702	0.00165618	carotenoid ester lipase precursor
C8R40DRAFT_1052881	470.387	615.541	541.383	55.752	58.129	53.858	-3.27818	down	4.92236e-31	7.74948e-29	alcohol oxidase
C8R40DRAFT_1204419	49.235	55.255	48.693	5.559	5.613	5.76	-3.1772	down	1.96467e-29	2.67128e-27	glycoside hydrolase family 47 protein
C8R40DRAFT_1052620	40.433	48.806	40.072	118.936	136.904	102.964	1.47233	up	4.06046e-07	4.34556e-06	N-acetylhexosaminidase
C8R40DRAFT_1052624	1.109	1.542	1.925	0.657	0.679	0.747	-1.13429	down	4.65108e-05	0.000304432	Tetraspanin family-domain-containing protein
C8R40DRAFT_1162224	10.297	7.539	8.19	4.177	3.157	5.669	-1.00094	down	6.44706e-05	0.000403447	uncharacterized protein
C8R40DRAFT_1052828	18.651	22.152	15.877	38.444	35.584	42.501	1.03974	up	0.00049015	0.00239863	uncharacterized protein
C8R40DRAFT_1117727	17.72	28.241	21.745	205.581	175.657	238.373	3.19395	up	6.647e-27	7.72149e-25	glycoside hydrolase family 20 protein
C8R40DRAFT_1162237	4.536	1.94	3.642	13.811	11.325	17.213	2.06508	up	1.63141e-12	4.22508e-11	FAD dependent oxidoreductase
C8R40DRAFT_496476	13.177	14.667	13.406	76.286	87.922	60.828	2.4476	up	5.57054e-17	2.45947e-15	uncharacterized protein
C8R40DRAFT_496665	804.952	1175.67	749.138	1840.18	2218	1437.47	1.00951	up	0.000687879	0.00320252	uncharacterized protein
C8R40DRAFT_1162243	29.623	34.036	31.314	77.685	68.525	88.22	1.30354	up	8.58114e-06	6.75927e-05	Alpha/Beta hydrolase protein
C8R40DRAFT_497072	35.03	31.347	46.787	9.782	8.446	10.091	-1.99846	down	4.10487e-14	1.26912e-12	uncharacterized protein
C8R40DRAFT_1173770	11.844	13.334	13.672	26.705	25.659	26.83	1.02742	up	0.000632273	0.00299728	uncharacterized protein
C8R40DRAFT_498158	0.875	0.659	1.075	2.836	3.221	1.783	1.58625	up	2.44406e-07	2.74069e-06	uncharacterized protein
C8R40DRAFT_498305	0.906	0.525	0.65	1.564	1.194	2.031	1.20127	up	0.00029508	0.0015584	uncharacterized protein
C8R40DRAFT_1117995	4718.59	5592.81	4287.07	2323.38	1749.84	2941.92	-1.05727	down	1.70755e-05	0.00012526	mismatched base pair and cruciform DNA recognition protein
C8R40DRAFT_1117999	1.794	2.846	2.085	4.69	4.331	4.741	1.03275	up	0.000636591	0.00301417	cytochrome P450
C8R40DRAFT_1173800	224.126	123.17	289.06	100.015	74.636	125.809	-1.08265	down	1.1483e-05	8.813e-05	subtilisin-like protein
C8R40DRAFT_500045	255.477	152.759	256.252	86.419	85.128	87.672	-1.35806	down	7.81007e-08	9.99438e-07	alpha-amylase
C8R40DRAFT_1255595	547.963	531.966	761.633	224.2	152.926	304.709	-1.43343	down	1.6798e-08	2.41283e-07	uncharacterized protein
C8R40DRAFT_500168	1.332	4.4	2.332	8.116	5.917	9.271	1.53066	up	1.98733e-07	2.28198e-06	MFS general substrate transporter
C8R40DRAFT_1173830	0.703	3.901	0.732	0.218	0.347	0.306	-2.61086	down	3.97718e-15	1.4205e-13	family 7 polysaccharide lyase
C8R40DRAFT_1118296	243.125	327.988	283.674	113.764	80.2	153.683	-1.29793	down	2.43635e-07	2.73461e-06	Aspartate/glutamate/uridylate kinase
C8R40DRAFT_1053139	37.82	28.718	48.862	76.935	77.673	76.334	1.00087	up	0.000792763	0.00362731	uncharacterized protein
C8R40DRAFT_1053008	368.46	277.982	498.676	92.009	91.496	89.625	-2.06782	down	5.84193e-15	2.04382e-13	uncharacterized protein
C8R40DRAFT_505085	1.128	2.777	2.136	5.122	4.408	6.021	1.36371	up	1.61004e-05	0.000119062	uncharacterized protein
C8R40DRAFT_1053103	2.051	1.557	1.785	5.056	4.591	5.361	1.47606	up	1.00101e-06	1.00311e-05	phosphatase 2C-like domain-containing protein
C8R40DRAFT_1173863	4.119	2.548	2.781	7.416	4.989	10.355	1.26815	up	2.41667e-05	0.000169294	uncharacterized protein
C8R40DRAFT_1173865	10.742	9.668	11.007	24.298	18.9	31.131	1.2423	up	2.58322e-05	0.000179699	uncharacterized protein
C8R40DRAFT_1118533	31.461	36.896	52.949	16.621	16.543	17.604	-1.25661	down	5.95674e-07	6.203e-06	uncharacterized protein
C8R40DRAFT_1118556	10.991	14.316	13.384	4.244	3.46	5.151	-1.58944	down	7.6588e-10	1.35759e-08	uncharacterized protein
C8R40DRAFT_1010112	24.134	27.616	30.618	13.193	8.627	18.211	-1.04091	down	3.6067e-05	0.000242576	uncharacterized protein
C8R40DRAFT_1173881	1.092	7.237	0.875	0.696	0.498	1.005	-2.06392	down	3.1515e-10	5.90105e-09	hydrophobin 2
C8R40DRAFT_506596	63.142	50.576	54.488	137.67	131.955	149.357	1.31664	up	6.75092e-06	5.46884e-05	uncharacterized protein
C8R40DRAFT_1053090	31.006	234.796	17.019	1.045	1.08	0.823	-6.58256	down	5.31901e-77	1.27284e-73	hydrophobin 2
C8R40DRAFT_1053278	977.814	1457.82	180.687	294.396	548.405	4.022	-1.62741	down	2.74837e-10	5.21146e-09	hydrophobin 2
C8R40DRAFT_1053213	2.185	1.045	1.034	4.004	7.308	2.102	1.65277	up	7.58791e-07	7.77306e-06	hydrophobin 2
C8R40DRAFT_1053166	0.588	0.804	1.034	4.962	6.394	3.382	2.6014	up	8.16547e-14	2.4364e-12	hydrophobin 2
C8R40DRAFT_508278	5.702	4.113	7.086	2.514	2.98	2.13	-1.14818	down	6.22573e-06	5.08817e-05	uncharacterized protein
C8R40DRAFT_1071947	50.115	24.75	20.385	168.402	212.525	116.508	2.38468	up	3.18568e-16	1.28339e-14	uncharacterized protein
C8R40DRAFT_508226	0.527	0.241	0.325	1.377	1.314	1.122	1.79981	up	8.14512e-08	1.03567e-06	uncharacterized protein
C8R40DRAFT_1010496	14.923	10.319	13.578	38.999	32.542	41.372	1.54027	up	2.07726e-07	2.36562e-06	uncharacterized protein
C8R40DRAFT_1205152	7.415	7.931	8.764	25.821	27.662	22.071	1.64775	up	1.41698e-08	2.06255e-07	galactose mutarotase-like protein
C8R40DRAFT_1072006	0.91	0.766	0.448	1.433	2.05	1.623	1.26422	up	0.000194597	0.00107994	uncharacterized protein
C8R40DRAFT_1118954	7.521	2.714	9.371	35.31	38.115	32.065	2.42756	up	1.1031e-16	4.71379e-15	uncharacterized protein
C8R40DRAFT_1072010	7.263	6.618	1.746	26.965	46.78	2.753	2.29116	up	3.52905e-15	1.26422e-13	WSC domain-containing protein
C8R40DRAFT_512017	5.855	4.678	5.224	11.971	12.121	11.224	1.16418	up	8.51564e-05	0.00051642	uncharacterized protein
C8R40DRAFT_512068	37.353	41.398	32.287	99.01	109.05	85.363	1.4019	up	1.57652e-06	1.48645e-05	uncharacterized protein
C8R40DRAFT_512156	2.521	2.412	2.24	8.527	10.448	5.429	1.76604	up	2.99502e-09	4.9157e-08	uncharacterized protein
C8R40DRAFT_512157	0.875	1.086	1.096	5.73	7.149	4.629	2.51666	up	1.60308e-16	6.70657e-15	uncharacterized protein
C8R40DRAFT_1174001	2419.31	713.253	1324.19	32.186	15.275	46.726	-5.56428	down	4.56593e-68	6.07015e-65	uncharacterized protein
C8R40DRAFT_1072025	14.259	8.578	9.627	44.316	37.732	50.274	2.02704	up	3.84273e-12	9.49964e-11	uncharacterized protein
C8R40DRAFT_1072031	8.687	33.718	8.255	2.16	1.683	2.911	-2.90648	down	2.08546e-24	1.98036e-22	uncharacterized protein
C8R40DRAFT_1119178	4.464	4.165	5.563	10.458	13.879	4.881	1.04162	up	0.000539011	0.00260893	uncharacterized protein
C8R40DRAFT_515147	10.268	17.533	10.436	4.671	2.836	7.201	-1.37819	down	7.09876e-08	9.18234e-07	Aldo/keto reductase
C8R40DRAFT_1119233	0.045	3.732	0.028	0.093	0.015	0.097	-4.19438	down	2.139e-31	3.60467e-29	uncharacterized protein
C8R40DRAFT_515393	0	1.557	0	0.08	0.077	0.084	-2.67659	down	4.83997e-06	4.07532e-05	uncharacterized protein
C8R40DRAFT_516005	0.999	2.22	1.326	0.595	0.761	0.775	-1.09167	down	2.70714e-05	0.000187339	uncharacterized protein
C8R40DRAFT_1174046	3.058	1.53	4.933	0.504	0.618	0.756	-2.34007	down	9.26889e-13	2.48103e-11	uncharacterized protein
C8R40DRAFT_1174072	0.353	0.732	0.39	1.281	0.873	1.025	1.10629	up	0.00647746	0.021463	uncharacterized protein
C8R40DRAFT_1174073	55.765	45.194	54.183	105.252	89.867	125.702	1.04816	up	0.000412344	0.00207472	Sodium/calcium exchanger protein-domain-containing protein
C8R40DRAFT_519133	32.428	52.091	31.556	9.508	6.803	12.842	-1.99323	down	5.19835e-14	1.59483e-12	uncharacterized protein
C8R40DRAFT_1267163	4.86	4.356	3.746	10	10.54	10.693	1.26859	up	1.92755e-05	0.000139186	terpenoid synthase
C8R40DRAFT_1174094	8.967	38.563	13.426	4.245	4.431	3.538	-2.31895	down	9.61737e-18	4.71606e-16	uncharacterized protein
C8R40DRAFT_1053430	13.193	25.394	13.771	40.216	34.166	46.82	1.21088	up	3.8599e-05	0.000258009	uncharacterized protein
C8R40DRAFT_521574	17.189	20.892	22.291	68.853	36.172	105.274	1.80044	up	5.30028e-10	9.55089e-09	uncharacterized protein
C8R40DRAFT_1239438	59.603	54.548	50.169	112.399	102.233	123.051	1.03915	up	0.000468235	0.00230363	uncharacterized protein
C8R40DRAFT_522356	15.141	10.598	11.101	26.228	30.978	22.496	1.11328	up	0.000173218	0.00097303	uncharacterized protein
C8R40DRAFT_1239441	4.606	3.964	4.008	10.952	4.827	16.175	1.34489	up	6.64535e-06	5.39794e-05	uncharacterized protein
C8R40DRAFT_522436	11.314	14.74	9.138	32.353	45.126	17.02	1.42497	up	1.0607e-06	1.05761e-05	uncharacterized protein
C8R40DRAFT_1119774	11.3	9.604	9.076	24.336	21.453	25.879	1.25724	up	2.15994e-05	0.000153648	uncharacterized protein
C8R40DRAFT_1053565	5.176	8.573	4.522	19.475	17.848	21.966	1.69805	up	6.62535e-09	1.02419e-07	NADP-dependent oxidoreductase domain-containing protein
C8R40DRAFT_1239457	0.139	0.4	0.395	8.578	14.166	2.611	4.75825	up	2.51306e-42	8.1267e-40	uncharacterized protein
C8R40DRAFT_1053429	91.482	163.207	92.593	47.761	49.855	47.428	-1.2596	down	5.4722e-07	5.72834e-06	uncharacterized protein
C8R40DRAFT_1053638	26.986	26.241	24.79	55.86	41.143	67.627	1.07734	up	0.000285365	0.00151683	Alpha/Beta hydrolase protein
C8R40DRAFT_1174134	1.201	1.291	1.759	0.716	0.406	0.823	-1.12683	down	2.72167e-05	0.000188018	uncharacterized protein
C8R40DRAFT_1151953	49.874	49.404	46.276	22.24	22.74	21.728	-1.12559	down	5.92081e-06	4.87225e-05	XAP5, circadian clock regulator-domain-containing protein
C8R40DRAFT_1205885	9.863	10.389	16.198	494.895	894.251	54.262	5.3073	up	2.40083e-60	1.91506e-57	MFS general substrate transporter
C8R40DRAFT_1119929	17.263	14.973	16.555	69.625	109.799	24.438	2.06284	up	1.13036e-12	2.98561e-11	Endonuclease/exonuclease/phosphatase
C8R40DRAFT_1054065	485.275	372.62	633.098	146.861	123.134	174.98	-1.74447	down	1.81484e-11	4.02121e-10	vacuolar import and degradation protein-domain-containing protein
C8R40DRAFT_1205971	17.992	16.821	17.59	7.325	7.163	8.529	-1.18684	down	2.28008e-06	2.07935e-05	uncharacterized protein
C8R40DRAFT_529078	57.634	41.587	78.621	21.19	22.066	20.159	-1.48766	down	5.96456e-09	9.32888e-08	uncharacterized protein
C8R40DRAFT_1072194	4.744	6.271	4.212	13.426	12.904	12.715	1.35833	up	6.11488e-06	5.0147e-05	uncharacterized protein
C8R40DRAFT_1120118	21.268	71.72	18.503	88.26	153.533	18.646	1.224	up	2.98956e-05	0.000204869	putative O-acetylhomoserine-lyase
C8R40DRAFT_1174213	29.334	29.315	27.905	59.192	65.029	51.733	1.0235	up	0.000575368	0.00276144	uncharacterized protein
C8R40DRAFT_529741	27.998	18.093	22.509	74.184	62.293	89.926	1.72257	up	2.70148e-09	4.4769e-08	PNTB-domain-containing protein
C8R40DRAFT_1054053	94.666	102.062	80.598	295.012	212.569	388.577	1.69216	up	5.18154e-09	8.21154e-08	dihydrodipicolinate synthetase
C8R40DRAFT_529797	22.439	15.353	18.652	37.472	33.348	42.253	1.00232	up	0.000766307	0.0035292	uncharacterized protein
C8R40DRAFT_532103	11.126	13.323	10.449	37.774	42.929	32.673	1.69981	up	5.21167e-09	8.24837e-08	uncharacterized protein
C8R40DRAFT_1053705	3323.26	1759.9	3738.5	503.471	572.212	433.284	-2.54749	down	7.44578e-21	4.97702e-19	uncharacterized protein
C8R40DRAFT_1120316	3.887	4.464	4.45	2.301	1.5	2.537	-1.01381	down	9.45495e-05	0.000568199	uncharacterized protein
C8R40DRAFT_1162474	25.061	59.541	22.076	12.21	13.916	12.619	-1.46111	down	1.45013e-08	2.10313e-07	histone-fold-containing protein
C8R40DRAFT_1256264	29.377	48.946	39.835	15.142	13.242	15.917	-1.41525	down	2.52935e-08	3.53135e-07	uncharacterized protein
C8R40DRAFT_1054064	63.589	58.752	44.294	26.423	15.06	38.438	-1.06002	down	1.73567e-05	0.000127173	kinase-like domain-containing protein
C8R40DRAFT_1120429	77.888	95.558	97.877	27.747	19.953	37.036	-1.67893	down	8.62746e-11	1.73201e-09	uncharacterized protein
C8R40DRAFT_1174308	5.998	5.036	5.432	11.906	9.552	14.712	1.13516	up	0.000132561	0.000766015	uncharacterized protein
C8R40DRAFT_1053720	1.824	1.28	1.305	4.284	3.005	5.424	1.52714	up	1.13558e-06	1.11831e-05	DUF218 domain-containing protein
C8R40DRAFT_1120583	1.992	1.665	1.446	6.671	5.848	6.311	1.883	up	2.60164e-10	4.9489e-09	uncharacterized protein
C8R40DRAFT_538809	1.162	0.879	1.166	0.241	0.184	0.341	-2.06152	down	1.71935e-12	4.44321e-11	uncharacterized protein
C8R40DRAFT_540990	10.6	29.717	14.66	8.247	9.09	8.076	-1.11317	down	7.63107e-06	6.08705e-05	cytochrome P450
C8R40DRAFT_1120834	2.039	17.706	3.023	0.686	0.756	0.628	-3.45741	down	1.85549e-31	3.17157e-29	uncharacterized protein
C8R40DRAFT_1162554	12.166	11.189	10.288	5.598	5.215	5.913	-1.00808	down	4.47768e-05	0.000294209	RCC1/BLIP-II
C8R40DRAFT_1174351	28.316	6.863	5.822	3.106	2.139	4.17	-2.12227	down	5.52058e-15	1.94276e-13	NAD(P)-binding protein
C8R40DRAFT_1274009	40.525	25.971	37.933	92.583	107.866	72.534	1.38626	up	1.94886e-06	1.80481e-05	galactose mutarotase-like domain-containing protein
C8R40DRAFT_542801	3.004	6.67	2.267	1.484	1.202	1.351	-1.56386	down	2.79111e-09	4.61265e-08	uncharacterized protein
C8R40DRAFT_1120984	0.279	0.329	0.346	0.957	0.552	1.215	1.51072	up	1.22925e-05	9.3503e-05	uncharacterized protein
C8R40DRAFT_1120987	4.373	5.802	3.48	20.026	17.827	21.515	2.12001	up	9.85044e-13	2.63082e-11	uncharacterized protein
C8R40DRAFT_1054412	4.359	6.383	3.38	12.023	10.536	13.14	1.33775	up	9.42458e-06	7.37027e-05	uncharacterized protein
C8R40DRAFT_1206738	2.654	6.561	3.271	9.107	9.59	7.639	1.07654	up	0.000371763	0.00189848	actin beta/gamma 1
C8R40DRAFT_543332	5.757	6.114	5.098	47.831	76.191	15.436	3.03863	up	1.28007e-24	1.26579e-22	Clavaminate synthase-like protein
C8R40DRAFT_1072330	10.373	8.485	9.331	53.338	62.081	43.013	2.49053	up	1.89118e-17	8.97937e-16	uncharacterized protein
C8R40DRAFT_1072331	28.455	18.385	39.08	82.79	75.51	97.212	1.57229	up	6.39285e-08	8.29615e-07	uncharacterized protein
C8R40DRAFT_544133	79.561	42.017	29.404	171.74	208.725	128.367	1.75279	up	1.40727e-09	2.41578e-08	uncharacterized protein
C8R40DRAFT_1054354	3.941	2.246	2.413	12.577	9.278	15.445	2.11638	up	1.00784e-12	2.67974e-11	2-amino-3-carboxymuconate-6-semialdehyde decarboxylase
C8R40DRAFT_544487	7.085	7.391	4.837	16.243	14.376	18.478	1.34593	up	5.22522e-06	4.35981e-05	uncharacterized protein
C8R40DRAFT_1054379	4.966	18.286	7.817	2.003	1.652	2.656	-2.29899	down	3.50813e-17	1.61441e-15	major facilitator superfamily domain-containing protein
C8R40DRAFT_544622	307.371	259.654	184.252	1.319	1.007	1.697	-7.54386	down	9.39447e-100	5.62024e-96	uncharacterized protein
C8R40DRAFT_544810	4.719	4.319	3.443	12.55	10.819	16.632	1.68006	up	9.12109e-09	1.37103e-07	uncharacterized protein
C8R40DRAFT_1121232	11.996	14.046	12.266	29.881	26.063	35.804	1.25997	up	1.90949e-05	0.000138048	uncharacterized protein
C8R40DRAFT_1054386	142.101	252.725	150.787	60.156	58.573	57.566	-1.62987	down	2.77197e-10	5.24788e-09	uncharacterized protein
C8R40DRAFT_1018688	24.368	32.676	25.594	13.849	8.682	18.614	-1.00604	down	5.33694e-05	0.000342945	uncharacterized protein
C8R40DRAFT_545875	2.005	2.454	2.302	0.834	0.374	1.073	-1.56631	down	7.96778e-09	1.21755e-07	uncharacterized protein
C8R40DRAFT_546016	76.153	109.381	36.979	20.827	28.855	10.999	-1.87452	down	8.7862e-13	2.3624e-11	uncharacterized protein
C8R40DRAFT_545903	16.822	45.888	12.41	9.05	6.386	12.274	-1.43869	down	1.72249e-08	2.46821e-07	uncharacterized protein
C8R40DRAFT_1054219	1.133	67.639	0.943	2.136	1.164	3.573	-3.34189	down	4.4672e-31	7.12667e-29	uncharacterized protein
C8R40DRAFT_1054289	0.468	1.227	1.283	2.834	2.119	3.432	1.49253	up	1.67702e-06	1.57748e-05	uncharacterized protein
C8R40DRAFT_546645	31.553	19.107	42.628	103.446	99.386	102.475	1.71047	up	3.55802e-09	5.75293e-08	FUN34 transmembrane protein
C8R40DRAFT_1072371	16.612	12.155	16.483	6.824	6.612	7.368	-1.12094	down	7.30115e-06	5.86691e-05	uncharacterized protein
C8R40DRAFT_546834	108.814	140.136	120.402	30.483	35.786	25.793	-2.00428	down	3.14412e-14	9.97862e-13	CDF-like metal transporter
C8R40DRAFT_1174412	7.892	9.563	7.924	23.068	24.586	20.208	1.41886	up	1.35802e-06	1.30302e-05	ribonuclease H-like domain-containing protein
C8R40DRAFT_1011893	6.455	6.851	9.387	20.275	17.631	21.195	1.38082	up	2.72749e-06	2.44087e-05	uncharacterized protein
C8R40DRAFT_546829	37.442	32.866	41.936	14.964	15.304	14.136	-1.33782	down	1.22779e-07	1.48389e-06	uncharacterized protein
C8R40DRAFT_546830	12.283	6.208	14.597	0.885	0.867	1.055	-3.5578	down	7.49469e-33	1.4234e-30	uncharacterized protein
C8R40DRAFT_1174417	576.172	287.395	249.343	146.11	154.483	140.091	-1.33651	down	1.19476e-07	1.44836e-06	uncharacterized protein
C8R40DRAFT_1121412	0.276	0.396	0.522	1.972	1.772	2.161	2.30325	up	3.63874e-12	9.03268e-11	uncharacterized protein
C8R40DRAFT_1121514	0.18	0.802	0.255	2.389	2.575	2.476	2.58554	up	6.34225e-15	2.20596e-13	uncharacterized protein
C8R40DRAFT_1174470	3.557	2.997	5.698	1.543	0.931	1.29	-1.70188	down	6.9829e-10	1.24702e-08	uncharacterized protein
C8R40DRAFT_548907	26.42	14.693	22.582	133.232	121.941	144.509	2.64954	up	1.41129e-19	8.19715e-18	cytochrome P450
C8R40DRAFT_1072420	1.717	1.136	2.364	0.841	0.432	0.985	-1.20709	down	1.81871e-05	0.000132607	uncharacterized protein
C8R40DRAFT_1239727	2.684	7.178	3.992	1.837	1.682	2.242	-1.26547	down	1.22465e-06	1.19324e-05	uncharacterized protein
C8R40DRAFT_1054370	133.008	361.374	203.204	44.639	54.019	33.311	-2.40215	down	5.47058e-19	3.04444e-17	lanosterol 14-alpha-demethylase
C8R40DRAFT_1152499	4.885	6.832	3.771	14.174	13.858	14.314	1.4509	up	7.04649e-07	7.28706e-06	arginyl-tRNA synthetase
C8R40DRAFT_1121613	19.87	2.167	1.773	0.154	0.08	0.308	-5.44935	down	6.38959e-59	4.2473e-56	uncharacterized protein
C8R40DRAFT_1121641	28.646	50.684	41.934	16.347	15.161	16.818	-1.32723	down	1.53497e-07	1.79882e-06	uncharacterized protein
C8R40DRAFT_1256641	0.633	6.637	0.571	0.344	0.209	0.312	-3.17582	down	1.55086e-25	1.68691e-23	uncharacterized protein
C8R40DRAFT_1054528	34.234	25.757	28.194	76.434	88.426	65.165	1.38316	up	2.13223e-06	1.95495e-05	beta-lactamase-like protein
C8R40DRAFT_1121786	12.208	12.813	12.962	1.43	1.031	1.535	-3.24776	down	1.52255e-29	2.1183e-27	uncharacterized protein
C8R40DRAFT_553009	20.514	13.427	15.372	45.844	49.156	43.276	1.48745	up	3.19847e-07	3.50134e-06	uncharacterized protein
C8R40DRAFT_553340	3.82	2.034	2.741	5.681	6.029	5.564	1.00678	up	0.00112038	0.0049104	uncharacterized protein
C8R40DRAFT_1174565	10.023	7.682	15.707	4.29	4.641	4.326	-1.33342	down	1.65575e-07	1.92527e-06	uncharacterized protein
C8R40DRAFT_1162647	13.677	14.132	14.623	30.687	31.128	31.612	1.13863	up	0.000117149	0.000688451	MFS general substrate transporter
C8R40DRAFT_1121911	14.221	10.999	14.566	26.304	34.977	21.052	1.04915	up	0.000491186	0.00240272	uncharacterized protein
C8R40DRAFT_555393	2.726	2.779	2.139	5.578	3.669	6.14	1.00903	up	0.000883546	0.00399683	uncharacterized protein
C8R40DRAFT_555599	5.242	5.128	3.966	19.508	24.879	13.475	2.01275	up	4.87972e-12	1.1843e-10	glycoside hydrolase family 28 protein
C8R40DRAFT_1121973	6.151	5.348	5.339	64.473	74.168	54.585	3.52026	up	1.39291e-31	2.41538e-29	glycoside hydrolase family 31 protein
C8R40DRAFT_1054787	49.018	28.746	38.208	89.874	81.942	102.231	1.24063	up	2.32007e-05	0.000163484	uncharacterized protein
C8R40DRAFT_1162682	1385.51	295.084	1475.3	441.604	561.494	307.68	-1.26762	down	4.47873e-07	4.75071e-06	uncharacterized protein
C8R40DRAFT_1054656	46.347	32.587	46.88	18.967	17.264	22.179	-1.10697	down	8.81537e-06	6.92553e-05	uncharacterized protein
C8R40DRAFT_558070	9.804	22.931	7.636	53.494	53.54	55.593	2.01009	up	4.62809e-12	1.12869e-10	uncharacterized protein
C8R40DRAFT_1122199	104.013	137.059	93.788	39.081	51.504	22.725	-1.56326	down	1.18384e-09	2.04691e-08	uncharacterized protein
C8R40DRAFT_1239862	3367.67	3015.52	2763.13	1278.4	1264.43	1311.26	-1.2468	down	6.38553e-07	6.62644e-06	uncharacterized protein
C8R40DRAFT_1207673	492.999	378.598	498.275	173.2	166.161	179.844	-1.39966	down	3.38671e-08	4.62052e-07	velvet factor-domain-containing protein
C8R40DRAFT_1256911	8.778	8.134	10.55	27.258	26.187	27.916	1.5668	up	7.82385e-08	1.00013e-06	uncharacterized protein
C8R40DRAFT_1122448	4.285	7.117	3.663	15.723	18.497	11.609	1.60487	up	4.655e-08	6.18856e-07	uracil-DNA glycosylase-like protein
C8R40DRAFT_563855	5.074	4.145	3.517	30.027	38.801	19.013	2.78569	up	4.56967e-21	3.14231e-19	Pyruvate/Phosphoenolpyruvate kinase-like domain-containing protein
C8R40DRAFT_1174716	5.953	4.31	4.671	2.434	1.548	3.11	-1.07402	down	3.70839e-05	0.000248716	uncharacterized protein
C8R40DRAFT_1162734	14.967	9.48	23.734	48.451	48.682	47.698	1.58777	up	4.46138e-08	5.94437e-07	urea transporter
C8R40DRAFT_1239889	1036.65	795.747	1058.59	475.183	362.697	596.894	-1.01074	down	3.63445e-05	0.000244305	aldehyde dehydrogenase
C8R40DRAFT_1174739	1.519	1.679	0.991	3.581	2.588	4.7	1.37491	up	8.35276e-06	6.60111e-05	uncharacterized protein
C8R40DRAFT_1072616	0.711	0.72	0.277	1.733	1.199	1.956	1.51529	up	1.30986e-05	9.90048e-05	uncharacterized protein
C8R40DRAFT_1162753	24.943	17.111	36.75	55.841	67.933	42.686	1.07881	up	0.000270156	0.00144562	uncharacterized protein
C8R40DRAFT_1054908	31.056	338.133	276.139	23.309	34.659	8.389	-3.28165	down	5.92408e-31	9.20541e-29	ectomycorrhiza-regulated protein
C8R40DRAFT_567524	1.81	1.521	2.096	3.603	3.849	3.5	1.01257	up	0.000891616	0.00402725	MFS general substrate transporter
C8R40DRAFT_1072643	0.546	0.319	0.299	1.087	1.248	1.179	1.59154	up	2.20206e-07	2.48798e-06	uncharacterized protein
C8R40DRAFT_1055120	2.848	3.115	1.926	9.033	11.433	5.755	1.73242	up	1.61782e-08	2.33782e-07	ASF1 like histone chaperone-domain-containing protein
C8R40DRAFT_1239923	806.7	998.065	838.949	422.32	386.746	465.524	-1.05253	down	1.86618e-05	0.000135244	endoplasmic reticulum protein
C8R40DRAFT_1122771	12.318	9.46	13.082	28.449	29.766	29.461	1.33053	up	5.42136e-06	4.50462e-05	aspartic peptidase domain-containing protein
C8R40DRAFT_1152935	38.599	56.521	36.647	124.02	112.462	139.017	1.5108	up	1.98922e-07	2.28198e-06	uncharacterized protein
C8R40DRAFT_1257036	10.966	15.823	8.363	4.297	4.408	4.018	-1.46595	down	1.67418e-08	2.40765e-07	uncharacterized protein
C8R40DRAFT_1174826	1.022	0.431	0.542	1.525	0.687	2.358	1.19458	up	0.000685866	0.00319688	uncharacterized protein
C8R40DRAFT_569390	1413.62	986.058	901.851	39.337	43.329	37.002	-4.78599	down	6.3646e-55	3.80762e-52	uncharacterized protein
C8R40DRAFT_1055286	113.122	191.819	175.51	21.98	21.05	23.591	-2.85028	down	7.31615e-25	7.41845e-23	amidohydrolase 2
C8R40DRAFT_1072692	298.763	543.45	285.599	146.502	187.097	109.539	-1.34769	down	9.69227e-08	1.21179e-06	uncharacterized protein
C8R40DRAFT_1267614	1.287	0.709	0.738	2.788	2.467	3.479	1.67454	up	2.12749e-07	2.41283e-06	uncharacterized protein
C8R40DRAFT_570414	1.172	4.965	0.898	1.011	1.02	0.637	-1.39779	down	4.7395e-07	5.00071e-06	class I glutamine amidotransferase-like protein
C8R40DRAFT_1174869	14.985	30.654	18.098	8.982	9.062	9.295	-1.22108	down	1.10619e-06	1.09475e-05	uncharacterized protein
C8R40DRAFT_1123015	2.842	1.901	3.343	6.26	4.881	6.963	1.16251	up	0.000134691	0.00077629	uncharacterized protein
C8R40DRAFT_1123034	55.379	34.747	53.006	23.641	22.321	24.774	-1.0168	down	3.45623e-05	0.000234166	uncharacterized protein
C8R40DRAFT_1123149	27.976	56.403	16.824	3.642	2.235	6.302	-3.05447	down	1.34005e-27	1.63609e-25	uncharacterized protein
C8R40DRAFT_1055136	14.858	31.458	19.365	10.337	10.417	9.543	-1.11622	down	6.92804e-06	5.60473e-05	uncharacterized protein
C8R40DRAFT_574292	0.629	4.301	0.744	0.722	0.355	1.247	-1.28666	down	2.38635e-06	2.16966e-05	uncharacterized protein
C8R40DRAFT_1162797	20.364	24.205	18.302	50.886	44.194	57.361	1.27774	up	1.35217e-05	0.000101817	uncharacterized protein
C8R40DRAFT_1174904	18.486	14.941	28.549	4.205	5.061	4.076	-2.21548	down	9.00779e-16	3.42153e-14	uncharacterized protein
C8R40DRAFT_1123231	2545.24	2242.06	2521.97	424.082	419.278	428.78	-2.52247	down	1.53363e-20	1.00824e-18	glyceraldehyde-3-phosphate dehydrogenase
C8R40DRAFT_574937	275.873	211.315	241.6	49.073	47.717	50.895	-2.30295	down	9.13197e-18	4.49646e-16	uncharacterized protein
C8R40DRAFT_1123282	6.535	6.394	8.316	18.983	15.651	20.846	1.38472	up	2.26538e-06	2.07068e-05	amino acid permease
C8R40DRAFT_1274231	5.656	10.603	6.721	17.345	14.789	20.062	1.18346	up	5.92495e-05	0.000376485	P-loop containing nucleoside triphosphate hydrolase protein
C8R40DRAFT_1123300	2.829	2.974	2.376	6.315	5.158	7.194	1.1902	up	0.000110349	0.00065298	uncharacterized protein
C8R40DRAFT_1123313	32.398	60.982	42.197	10.304	7.238	13.482	-2.12755	down	1.31282e-15	4.87823e-14	gulonolactone oxidase Lgo1
C8R40DRAFT_1174932	1.152	1.396	1.133	0.366	0.395	0.501	-1.54214	down	4.88648e-08	6.47472e-07	guanine nucleotide exchange factor
C8R40DRAFT_1158643	137.21	216.134	169.678	87.062	107.957	62.818	-1.0204	down	3.21534e-05	0.000219336	glycosyl hydrolase family 61-domain-containing protein
C8R40DRAFT_577827	1.154	0.985	0.945	0.452	0.308	0.441	-1.35837	down	1.07583e-05	8.30472e-05	uncharacterized protein
C8R40DRAFT_1158645	10.117	13.483	9.926	55.613	81.583	24.46	2.26947	up	6.65259e-15	2.3072e-13	uncharacterized protein
C8R40DRAFT_1036061	14.242	14.575	10.124	34.989	31.942	35.161	1.39044	up	2.41634e-06	2.19193e-05	acyl-CoA N-acyltransferase
C8R40DRAFT_577850	197.559	191.717	302.331	25.898	15.43	36.91	-3.14396	down	4.5763e-29	6.01708e-27	FAD/NAD(P)-binding domain-containing protein
C8R40DRAFT_577847	67.221	44.315	63.181	195.084	216.277	170.832	1.73646	up	2.00832e-09	3.37969e-08	uncharacterized protein
C8R40DRAFT_578976	199.304	293.68	117.41	68.583	83.452	52.045	-1.58059	down	7.60016e-10	1.3492e-08	GPR1/FUN34/yaaH family-domain-containing protein
C8R40DRAFT_1208728	19.326	37.653	21.012	8.78	10.206	7.776	-1.54302	down	1.91236e-09	3.23183e-08	Hsp70 protein-domain-containing protein
C8R40DRAFT_1166433	3.28	3.196	2.878	9.019	10.49	8.887	1.60172	up	1.51496e-07	1.77711e-06	uncharacterized protein
C8R40DRAFT_1066311	2.745	4.028	3.465	7.727	9.089	8.761	1.32066	up	1.42026e-05	0.000106076	uncharacterized protein
C8R40DRAFT_1245396	127.354	109.91	173.483	45.306	44.579	46.297	-1.59269	down	5.82211e-10	1.0444e-08	uncharacterized protein
C8R40DRAFT_582096	1.531	2.191	2.167	15.979	21.776	8.981	2.9878	up	1.65878e-23	1.38793e-21	MFS general substrate transporter
C8R40DRAFT_583594	32.983	38.638	38.731	122.515	91.495	153.768	1.73669	up	2.05724e-09	3.45231e-08	uncharacterized protein
C8R40DRAFT_1035851	278.764	337.206	402.231	91.014	82.07	101.43	-1.89106	down	5.4227e-13	1.49155e-11	uncharacterized protein
C8R40DRAFT_1066326	49.389	31.804	87.937	12.365	17.038	8.875	-2.14346	down	1.11406e-15	4.16554e-14	uncharacterized protein
C8R40DRAFT_584572	11.071	11.366	9.199	28.251	27.544	28.007	1.40533	up	1.43414e-06	1.36295e-05	uncharacterized protein
C8R40DRAFT_1141248	0.416	1.275	0.21	0.058	0.11	0	-3.47697	down	2.25214e-15	8.19054e-14	uncharacterized protein
C8R40DRAFT_1234515	0.356	0.865	0.545	1.533	1.435	2.176	1.5408	up	2.49512e-06	2.25484e-05	uncharacterized protein
C8R40DRAFT_1066357	4.8	2.205	4.802	0.341	0.325	0.179	-3.7998	down	2.39674e-31	3.98291e-29	uncharacterized protein
C8R40DRAFT_1209141	2.897	5.569	1.246	10.012	11.945	6.99	1.57528	up	1.1043e-07	1.35517e-06	uncharacterized protein
C8R40DRAFT_1036622	0.568	1.849	0.574	0.392	0.449	0.247	-1.45642	down	9.75578e-06	7.60443e-05	ankyrin repeat-containing domain protein
C8R40DRAFT_1085738	79.644	54.536	91.447	26.313	25.89	29.436	-1.46658	down	9.53852e-09	1.42839e-07	uncharacterized protein
C8R40DRAFT_1166505	15.025	9.741	16.417	5.855	6.036	5.298	-1.26042	down	5.56183e-07	5.81707e-06	uncharacterized protein
C8R40DRAFT_1066378	4.549	23.386	4.672	3.81	2.822	4.527	-1.54672	down	5.79277e-09	9.07206e-08	uncharacterized protein
C8R40DRAFT_1085856	0.73	1.164	0.921	0.21	0.28	0.309	-1.813	down	2.17849e-07	2.46367e-06	uncharacterized protein
C8R40DRAFT_1166519	45.98	47.365	59.462	20.095	18.99	19.515	-1.38269	down	5.26403e-08	6.93657e-07	uncharacterized protein
C8R40DRAFT_1085914	21.714	30.746	6.882	1.258	1.242	0.932	-4.11074	down	1.34922e-42	4.74808e-40	uncharacterized protein
C8R40DRAFT_589624	20.775	15.215	28.665	9.678	7.989	10.916	-1.17752	down	2.4838e-06	2.248e-05	uncharacterized protein
C8R40DRAFT_1158695	1.812	1.023	1.664	3.248	3.869	3.174	1.19317	up	9.08395e-05	0.000548937	uncharacterized protein
C8R40DRAFT_1036670	7.063	12.852	7.656	24.503	25.951	23.461	1.42262	up	1.12259e-06	1.10732e-05	deoxyribodipyrimidine photo-lyase
C8R40DRAFT_1066405	21.119	4.937	7.477	3.953	1.699	5.378	-1.60389	down	1.99217e-09	3.35723e-08	uncharacterized protein
C8R40DRAFT_1066406	7.37	2.312	4.002	1.94	0.537	2.169	-1.55781	down	4.1377e-08	5.55123e-07	uncharacterized protein
C8R40DRAFT_1141346	15.067	48.258	23.968	9.72	10.605	9.533	-1.54765	down	1.79738e-09	3.04613e-08	ribonucleotide reductase small subunit
C8R40DRAFT_1166567	2.172	1.703	1.577	3.976	3.341	4.317	1.09307	up	0.000331232	0.00171864	uncharacterized protein
C8R40DRAFT_593994	55.022	60.422	54.821	202.132	242.724	161.592	1.83258	up	2.39469e-10	4.57706e-09	uncharacterized protein
C8R40DRAFT_1086221	4.733	6.546	4.587	11.598	8.881	14.76	1.15108	up	0.000104814	0.000624238	uncharacterized protein
C8R40DRAFT_1036515	15.86	13.033	16.27	41.783	33.545	49.151	1.46263	up	5.19725e-07	5.45962e-06	cytochrome P450
C8R40DRAFT_1066441	3.659	5.405	4.04	10.972	11.513	9.287	1.27755	up	1.94738e-05	0.000140366	uncharacterized protein
C8R40DRAFT_594653	8.361	7.171	9.676	43.681	39.244	46.145	2.35606	up	6.86237e-16	2.66087e-14	taurine catabolism dioxygenase
C8R40DRAFT_1086308	11.954	7.253	8.573	23.779	32.428	13.675	1.33078	up	6.11297e-06	5.0147e-05	uncharacterized protein
C8R40DRAFT_1086320	9.53	9.322	8.642	21.73	24.493	20.278	1.27417	up	1.49266e-05	0.000111068	chaperonin 10-like protein
C8R40DRAFT_595805	5.841	4.285	6.014	12.089	10.828	13.729	1.18287	up	6.37074e-05	0.000399926	uncharacterized protein
C8R40DRAFT_1036081	40.676	47.405	53.862	9.457	10.984	7.52	-2.3437	down	4.72433e-18	2.39519e-16	uncharacterized protein
C8R40DRAFT_1066474	70.414	19.674	116.058	27.043	9.079	44.607	-1.35247	down	1.00617e-07	1.25274e-06	uncharacterized protein
C8R40DRAFT_1036290	6.554	8.694	6.502	26.291	24.679	25.887	1.82102	up	4.06093e-10	7.45231e-09	auxin efflux carrier
C8R40DRAFT_1066478	99.1	87.797	84.179	383.793	271.975	503.116	2.09595	up	4.69324e-13	1.30897e-11	ZIP zinc transporter-domain-containing protein
C8R40DRAFT_1086429	0.471	0.624	0.425	1.208	0.909	1.361	1.19259	up	0.000146111	0.000838074	uncharacterized protein
C8R40DRAFT_1158747	47.248	68.913	43.63	25.09	24.686	25.689	-1.08228	down	1.19554e-05	9.13451e-05	eIF3 subunit 6 N terminal domain-containing protein
C8R40DRAFT_1036619	20.833	13.947	25.449	6.033	5.784	6.997	-1.67849	down	1.32893e-10	2.6024e-09	kinase-like domain-containing protein
C8R40DRAFT_599346	12.336	8.641	14.266	2.836	2.6	3.016	-2.05958	down	4.37282e-14	1.34847e-12	uncharacterized protein
C8R40DRAFT_1166667	6.581	10.935	6.823	23.706	21.669	25.609	1.54411	up	1.34571e-07	1.59895e-06	Alpha/Beta hydrolase protein
C8R40DRAFT_1036278	4.047	5.164	1.277	16.459	3.555	31.252	2.28893	up	2.33892e-14	7.60468e-13	uncharacterized protein
C8R40DRAFT_1066502	1.395	0.834	3.191	3.493	4.079	3.921	1.08397	up	0.00093799	0.00421919	uncharacterized protein
C8R40DRAFT_1166671	2.88	5.389	6.074	0.903	0.771	1.122	-2.35767	down	5.56046e-18	2.77212e-16	uncharacterized protein
C8R40DRAFT_600672	0.731	1.909	1.514	0.348	0.254	0.473	-1.94719	down	5.64646e-11	1.16282e-09	uncharacterized protein
C8R40DRAFT_1166677	1.83	3.29	1.045	1.013	0.935	0.892	-1.11739	down	4.95261e-05	0.000321705	uncharacterized protein
C8R40DRAFT_1036616	15.773	17.841	15.854	48.301	45.86	49.931	1.54237	up	1.20855e-07	1.46359e-06	uncharacterized protein
C8R40DRAFT_1036365	2.134	1.562	1.811	4.29	3.924	4.875	1.24856	up	2.59088e-05	0.000180127	uncharacterized protein
C8R40DRAFT_602286	90.806	69.928	113.725	292.058	240.543	331.735	1.65499	up	1.10413e-08	1.62697e-07	1-Cys peroxiredoxin
C8R40DRAFT_1166714	4.838	6.291	8.069	2.765	3.413	3.031	-1.0596	down	2.36318e-05	0.000166033	uncharacterized protein
C8R40DRAFT_602507	6.578	9.457	7.298	2.935	2.551	3.698	-1.34489	down	2.44818e-07	2.74274e-06	uncharacterized protein
C8R40DRAFT_1035934	77.127	48.402	55.453	29.683	36.741	20.948	-1.05058	down	2.17332e-05	0.000154416	Redoxin-domain-containing protein
C8R40DRAFT_1086773	10429.9	2921.01	10926.1	39.839	39.708	39.783	-7.66846	down	8.04282e-105	9.62323e-101	hydrophobin 1
C8R40DRAFT_1234683	23.561	16.464	27.145	47.889	52.532	43.891	1.10327	up	0.000191845	0.00106516	uncharacterized protein
C8R40DRAFT_603680	3.847	4.922	3.55	10.499	9.934	11.13	1.35714	up	3.98461e-06	3.42745e-05	uncharacterized protein
C8R40DRAFT_1086805	2.773	7.118	4.508	10.24	11.187	10.788	1.1616	up	0.000110658	0.000654488	uncharacterized protein
C8R40DRAFT_604275	4.61	7.156	5.728	1.823	1.426	2.201	-1.68199	down	2.26162e-10	4.32964e-09	uncharacterized protein
C8R40DRAFT_605010	390.55	559.08	738.549	78.749	65.385	98.314	-2.79971	down	3.18682e-24	2.9331e-22	oxalate decarboxylase
C8R40DRAFT_1162829	5.345	4.461	4.983	0.624	0.079	1.093	-3.03955	down	1.07524e-22	8.5768e-21	Intradiol ring-cleavage dioxygenase
C8R40DRAFT_605933	342.626	404.553	460.018	68.738	77.42	57.837	-2.56504	down	4.53614e-21	3.13728e-19	uncharacterized protein
C8R40DRAFT_1123598	10.73	9.306	9.472	19.974	21.426	19.095	1.03563	up	0.000510385	0.00248545	ku70-like protein
C8R40DRAFT_1240036	29.38	15.312	35.529	7.043	6.959	6.551	-1.96447	down	1.21778e-13	3.54519e-12	uncharacterized protein
C8R40DRAFT_1162844	4.802	6.21	4.871	12.107	18.694	5.954	1.2103	up	4.29772e-05	0.000284572	cytochrome P450
C8R40DRAFT_607406	7.493	11.368	9.161	19.831	21.121	20.011	1.12129	up	0.000153935	0.000877064	uncharacterized protein
C8R40DRAFT_607620	90.72	108.53	77.427	194.909	210.268	182.108	1.08585	up	0.000241754	0.00130886	uncharacterized protein
C8R40DRAFT_607392	5.216	4.68	4.491	14.916	15.519	12.866	1.58943	up	5.5146e-08	7.24283e-07	glycosyltransferase family 15 protein
C8R40DRAFT_608069	0.82	0.848	0.745	2.448	2.205	2.392	1.54459	up	1.77269e-06	1.65576e-05	uncharacterized protein
C8R40DRAFT_608941	0.683	0.778	0.811	2.483	2.541	1.944	1.6155	up	1.17337e-07	1.4275e-06	cytochrome P450
C8R40DRAFT_1123806	1.63	2.643	2.142	4.971	4.273	4.58	1.10729	up	0.0002954	0.0015584	uncharacterized protein
C8R40DRAFT_1162853	12.108	21.181	11.353	7.326	4.91	9.422	-1.0434	down	2.56416e-05	0.000178789	putative aspartic protease
C8R40DRAFT_1175005	6.029	8.679	5.673	17.459	21.48	11.718	1.31341	up	7.9068e-06	6.2777e-05	cytochrome P450
C8R40DRAFT_1175006	1.87	6.671	2.547	1.683	1.45	1.882	-1.14421	down	8.36723e-06	6.60818e-05	cytochrome P450
C8R40DRAFT_1123833	27.565	16.68	29.708	12.617	12.074	12.069	-1.00841	down	4.03762e-05	0.000268688	uncharacterized protein
C8R40DRAFT_609193	61.406	63.696	91.436	24.017	26.318	20.939	-1.60313	down	5.18765e-10	9.40458e-09	uncharacterized protein
C8R40DRAFT_1175011	1274.44	1195.63	1654.67	5150.88	5531.91	4892.91	1.91692	up	3.35436e-11	7.23153e-10	uncharacterized protein
C8R40DRAFT_609304	8.837	8.069	6.267	19.794	18.109	22.256	1.37622	up	2.89824e-06	2.58016e-05	uncharacterized protein
C8R40DRAFT_1123910	2.572	2.42	3.576	12.249	10.876	13.566	2.09801	up	7.16193e-13	1.93874e-11	Alpha/Beta hydrolase protein
C8R40DRAFT_1123921	0.105	0.437	0.2	0.91	1.216	0.497	1.81755	up	2.48054e-06	2.24676e-05	uncharacterized protein
C8R40DRAFT_1007066	0.627	0	0.593	2.11	0.929	1.534	1.90366	up	0.000166836	0.000939828	uncharacterized protein
C8R40DRAFT_1123935	9.769	11.288	9.381	59.382	49.323	72.337	2.57226	up	1.58146e-18	8.52351e-17	uncharacterized protein
C8R40DRAFT_1162864	7.132	5.85	8.404	17.68	13.09	22.406	1.31399	up	9.26801e-06	7.25257e-05	aldo-keto reductase
C8R40DRAFT_1055484	6.902	8.213	5.851	14.052	15.007	13.581	1.02405	up	0.000814126	0.00371228	HSP20-like chaperone
C8R40DRAFT_1175042	1.418	0.705	0.376	2.409	1.401	2.591	1.35589	up	0.000109474	0.000648443	HSP20-like chaperone
C8R40DRAFT_611234	1.235	1.441	1.401	3.066	2.174	4.199	1.21052	up	6.32784e-05	0.000398334	uncharacterized protein
C8R40DRAFT_611209	2.803	3.202	3.191	12.257	5.129	20.879	2.05659	up	1.8778e-12	4.84222e-11	pyranose 2-oxidase
C8R40DRAFT_1124104	1.438	1.891	2.791	4.148	2.372	6.112	1.04512	up	0.00053528	0.00259192	uncharacterized protein
C8R40DRAFT_1240090	0.718	1.054	0.861	2.629	2.603	2.136	1.48351	up	1.00352e-05	7.7968e-05	uncharacterized protein
C8R40DRAFT_1124123	21.611	13.247	17.77	49.207	64.535	32.813	1.47749	up	3.86698e-07	4.16083e-06	uncharacterized protein
C8R40DRAFT_612039	32.89	29.473	34.322	108.857	123.216	86.237	1.71904	up	3.05377e-09	4.99841e-08	uncharacterized protein
C8R40DRAFT_1124136	11.952	8.562	7.8	33.018	25.041	42.449	1.82761	up	3.31159e-10	6.15266e-09	uncharacterized protein
C8R40DRAFT_1055592	56.4	46.752	86.486	19.402	21.065	15.654	-1.75658	down	1.58394e-11	3.5424e-10	uncharacterized protein
C8R40DRAFT_1124143	46.497	35.251	66.151	283.419	203.104	370.52	2.53473	up	3.77283e-18	1.94577e-16	uncharacterized protein
C8R40DRAFT_1274291	21.989	11.748	10.662	395.625	38.185	793.113	4.78828	up	1.33749e-51	6.66793e-49	glycoside hydrolase superfamily
C8R40DRAFT_1267758	0.031	0.238	0.118	0.837	1.29	0.609	2.8121	up	2.99466e-12	7.52753e-11	uncharacterized protein
C8R40DRAFT_1124172	0	0.089	0.118	0.74	0.46	1.013	3.3995	up	6.46005e-14	1.94696e-12	uncharacterized protein
C8R40DRAFT_612561	35.321	34.68	34.019	125.564	94.638	161.825	1.87678	up	9.41159e-11	1.88626e-09	putative oxalocrotonate tautomerase
C8R40DRAFT_612774	35.865	23.008	23.604	170.979	86.149	267.689	2.66971	up	8.64345e-20	5.14522e-18	uncharacterized protein
C8R40DRAFT_1055753	14.284	12.215	10.102	30.467	38.128	21.802	1.30432	up	8.59292e-06	6.76409e-05	permease for cytosine/purines, uracil, thiamine, allantoin-domain-containing protein
C8R40DRAFT_612841	13.315	17.485	6.872	3.747	2.462	4.576	-1.80418	down	1.06251e-11	2.46374e-10	uncharacterized protein
C8R40DRAFT_1072901	2.139	3.052	2.187	6.153	7.002	5.111	1.30751	up	1.23291e-05	9.37214e-05	uncharacterized protein
C8R40DRAFT_1055934	220.382	75.061	205.411	64.975	38.546	94.748	-1.33692	down	1.18615e-07	1.43938e-06	glycosyl hydrolase catalytic core-domain-containing protein
C8R40DRAFT_1175147	2731.27	1076.13	2110.74	664.432	830.618	487.18	-1.57802	down	8.07987e-10	1.43011e-08	uncharacterized protein
C8R40DRAFT_1162911	39.974	60.254	22.336	428.408	366.634	490.138	3.39033	up	1.09702e-29	1.5626e-27	uncharacterized protein
C8R40DRAFT_616378	16914.5	16623	14714.1	42491.9	48782.6	35919.5	1.39838	up	1.532e-06	1.44573e-05	riboflavin aldehyde-forming enzyme
C8R40DRAFT_1055915	256.569	201.934	241.381	595.798	580.406	606.595	1.34895	up	3.71207e-06	3.21149e-05	uncharacterized protein
C8R40DRAFT_616849	3331.22	1544.81	3651.24	784.625	564.733	1021.43	-1.84671	down	1.5354e-12	3.9937e-11	uncharacterized protein
C8R40DRAFT_1175167	45.908	34.745	43.257	16.929	15.493	18.332	-1.28765	down	3.77006e-07	4.06519e-06	uncharacterized protein
C8R40DRAFT_1055685	125.216	102.046	100.234	41.681	61.664	19.917	-1.40973	down	2.85563e-08	3.95001e-07	uncharacterized protein
C8R40DRAFT_1175173	29.215	36.447	32.154	69.748	65.093	75.398	1.10386	up	0.000191762	0.00106516	uncharacterized protein
C8R40DRAFT_618971	1.637	1.414	1.836	3.927	3.025	2.962	1.02007	up	0.000968917	0.00433549	uncharacterized protein
C8R40DRAFT_1124720	44.847	31.259	37.409	117.826	104.292	135.375	1.65501	up	1.16334e-08	1.7079e-07	uncharacterized protein
C8R40DRAFT_619463	87.273	156.095	112.949	410.526	531.522	284.694	1.78359	up	6.95837e-10	1.2445e-08	major facilitator superfamily domain-containing protein
C8R40DRAFT_1124775	5.155	5.911	5.152	13.12	18.006	10.152	1.34762	up	4.8219e-06	4.06869e-05	uncharacterized protein
C8R40DRAFT_1056103	3.4	5.087	3.762	0.794	1.089	1.302	-1.94229	down	2.48339e-11	5.43212e-10	ribonuclease H-like domain-containing protein
C8R40DRAFT_1162945	211.517	173.27	195.518	509.995	594.551	411.337	1.38527	up	1.94584e-06	1.8034e-05	uncharacterized protein
C8R40DRAFT_1210995	66.041	60.143	60.864	132.587	120.149	150.276	1.1074	up	0.000178871	0.00100196	uncharacterized protein
C8R40DRAFT_621141	48.637	40.357	40.126	88.671	79.347	96.071	1.03229	up	0.000531366	0.00257609	uncharacterized protein
C8R40DRAFT_1056007	41.075	23.142	41.252	16.633	15.041	16.946	-1.11715	down	7.52393e-06	6.02569e-05	ankyrin
C8R40DRAFT_1056144	41.21	35.918	43.354	94.06	107.545	75.995	1.20417	up	4.30323e-05	0.000284779	hTAFII28-like protein conserved region-domain-containing protein
C8R40DRAFT_1056217	152.737	109.121	174.188	53.167	45.521	59.663	-1.46134	down	1.03536e-08	1.53698e-07	uncharacterized protein
C8R40DRAFT_1056139	34.004	34.066	41.622	109.861	128.906	83.336	1.55404	up	8.4731e-08	1.07509e-06	methylmalonate-semialdehyde dehydrogenase
C8R40DRAFT_1267872	58.524	59.918	74.209	170.74	183.036	156.995	1.40667	up	1.35268e-06	1.29894e-05	uncharacterized protein
C8R40DRAFT_625402	29.402	52.012	32.169	17.737	18.131	16.106	-1.12784	down	5.59088e-06	4.63261e-05	uncharacterized protein
C8R40DRAFT_1125048	19.127	90.859	67.225	11.656	12.769	10.581	-2.33969	down	4.63009e-18	2.3574e-16	uncharacterized protein
C8R40DRAFT_625760	23.159	30.361	24.401	62.132	53.755	69.932	1.25378	up	1.95211e-05	0.000140451	histidine phosphatase superfamily
C8R40DRAFT_1055999	108.574	136.065	107.236	236.893	275.028	205.298	1.02734	up	0.000542248	0.00262247	beta-glucan synthesis-associated
C8R40DRAFT_1125164	1.322	3.569	1.534	0.44	0.529	0.633	-2.0018	down	1.4223e-12	3.72382e-11	kinase-like domain-containing protein
C8R40DRAFT_627799	21.662	41.591	26.244	14.398	15.383	14.325	-1.02081	down	3.17933e-05	0.000217128	uncharacterized protein
C8R40DRAFT_1056290	37.132	25.092	47.343	10.843	15.302	5.821	-1.77711	down	9.59795e-12	2.23859e-10	uncharacterized protein
C8R40DRAFT_628420	10.594	19.124	11.655	3.368	4.044	2.772	-2.02206	down	2.79274e-14	8.95849e-13	uncharacterized protein
C8R40DRAFT_1267912	0.743	2.166	0.569	2.601	2.342	3.386	1.25916	up	8.53344e-05	0.000517237	proteasome activator pa28
C8R40DRAFT_630206	34.755	23.396	46.123	12.422	10.929	14.452	-1.46373	down	1.01059e-08	1.50395e-07	uncharacterized protein
C8R40DRAFT_1175348	174.854	193.29	189.01	474.708	392.41	552.369	1.34922	up	3.75918e-06	3.24755e-05	uncharacterized protein
C8R40DRAFT_1056178	2.311	3.494	3.31	5.777	4.887	7.658	1.00702	up	0.000881157	0.00398904	major facilitator superfamily domain-containing protein
C8R40DRAFT_630421	30.274	32.805	26.695	9.75	10.514	8.749	-1.6295	down	2.78161e-10	5.25782e-09	uncharacterized protein
C8R40DRAFT_631526	1.029	2.274	1.02	4.339	4.745	3.944	1.59084	up	1.64246e-07	1.91168e-06	uncharacterized protein
C8R40DRAFT_1175377	2.18	1.793	1.91	4.088	3.098	4.782	1.02418	up	0.000843799	0.00383298	cysteine synthase-like protein B
C8R40DRAFT_1073118	14.723	30.253	20.244	9.491	6.588	12.724	-1.17901	down	2.88404e-06	2.57259e-05	uncharacterized protein
C8R40DRAFT_1175398	21.499	12.395	20.098	46.496	27.499	68.177	1.39677	up	1.67296e-06	1.5749e-05	uncharacterized protein
C8R40DRAFT_1175417	14.061	7.026	10.33	40.101	15.321	67.461	1.96757	up	1.44749e-11	3.28016e-10	uncharacterized protein
C8R40DRAFT_1240334	3.385	1.682	2.834	1.146	0.804	1.947	-1.01911	down	0.000129623	0.000750416	uncharacterized protein
C8R40DRAFT_634001	43.084	20.446	39.86	85.774	51.546	126.477	1.35131	up	3.61955e-06	3.13825e-05	uncharacterized protein
C8R40DRAFT_1056440	433.502	274.002	334.984	741.441	1004.52	446.106	1.07226	up	0.000287043	0.0015244	major facilitator superfamily domain-containing protein
C8R40DRAFT_1073143	11.573	10.49	13.231	24.69	23.365	27.298	1.09418	up	0.000247222	0.00133424	uncharacterized protein
C8R40DRAFT_1125646	8.384	13.144	10.543	29.917	25.856	31.868	1.45025	up	6.8878e-07	7.12911e-06	uncharacterized protein
C8R40DRAFT_1056622	14.671	24.503	12.88	40.909	21.223	63.453	1.27053	up	1.63294e-05	0.000120531	interferon-inducible GTPase-domain-containing protein
C8R40DRAFT_1073148	25.388	31.414	35.369	12.729	12.225	12.833	-1.28636	down	3.231e-07	3.52809e-06	uncharacterized protein
C8R40DRAFT_1175437	79.537	56.956	93.655	228.234	194.439	265.629	1.58047	up	4.92112e-08	6.50621e-07	uncharacterized protein
C8R40DRAFT_1163098	1.975	4.15	2.274	9.786	4.084	15.968	1.82849	up	5.7407e-10	1.03134e-08	S-adenosyl-L-methionine-dependent methyltransferase
C8R40DRAFT_1175448	3.09	6.157	3.643	10.099	6.83	12.775	1.20421	up	5.87899e-05	0.000374401	glycoside hydrolase family 18 protein
C8R40DRAFT_1056399	5.062	5.144	4.684	1.355	1.377	1.485	-1.81932	down	3.4504e-11	7.35901e-10	GPCR fungal pheromone mating factor
C8R40DRAFT_637073	0.039	0.34	0.149	0.736	0.507	1.03	2.09972	up	5.87084e-07	6.11887e-06	uncharacterized protein
C8R40DRAFT_1175453	1.414	2.759	0.841	4.896	4.746	4.497	1.49509	up	4.21806e-07	4.49013e-06	aspartic peptidase domain-containing protein
C8R40DRAFT_1125763	34.852	22.084	28.529	64.709	75.695	52.324	1.17313	up	7.24509e-05	0.000445236	magnesium transporter
C8R40DRAFT_1163115	39	54.377	48.779	21.514	21.102	22.125	-1.13469	down	5.0109e-06	4.20445e-05	uncharacterized protein
C8R40DRAFT_638097	9.669	25.311	21.391	8.962	8.576	8.134	-1.13467	down	5.21179e-06	4.35165e-05	uncharacterized protein
C8R40DRAFT_1175468	58.624	160.058	89.975	26.342	27.89	25.95	-1.94461	down	1.43843e-13	4.15719e-12	uncharacterized protein
C8R40DRAFT_638717	2.462	1.375	2.282	8.796	4.36	12.39	2.06119	up	4.99132e-12	1.20406e-10	uncharacterized protein
C8R40DRAFT_1125927	0.204	11.769	0.096	0.132	0	0.249	-4.97441	down	3.1616e-43	1.18214e-40	uncharacterized protein
C8R40DRAFT_1056925	4.751	4.948	3.885	12.622	13.83	12.446	1.51758	up	3.00273e-07	3.30597e-06	uncharacterized protein
C8R40DRAFT_639690	3.079	3.226	2.784	6.682	8.857	3.892	1.09591	up	0.000266605	0.0014279	uncharacterized protein
C8R40DRAFT_1126007	32.589	29.554	24.444	60.876	79.198	40.723	1.06212	up	0.000340022	0.00175588	MFS polyamine transporter
C8R40DRAFT_1175521	7.511	2.424	9.547	2.489	2.353	3.791	-1.17393	down	4.17793e-06	3.57319e-05	S-adenosyl-L-methionine-dependent methyltransferase
C8R40DRAFT_1163134	24.741	15.978	23.039	54.188	65.155	43.083	1.34906	up	3.79533e-06	3.27455e-05	alpha/beta-hydrolase
C8R40DRAFT_1258043	4.102	5.135	4.48	12.471	9.884	14.379	1.42095	up	1.27801e-06	1.23717e-05	FAD/NAD-P-binding domain-containing protein
C8R40DRAFT_1175534	110.453	140.145	121.89	278.002	229.48	334.605	1.17677	up	6.36831e-05	0.000399926	uncharacterized protein
C8R40DRAFT_1056716	40.576	35.469	22.133	86.369	106.235	63.044	1.38066	up	2.53911e-06	2.28253e-05	uncharacterized protein
C8R40DRAFT_1163144	8.619	7.854	4.468	2.161	1.851	2.65	-1.65186	down	3.30547e-10	6.15085e-09	FAD binding domain-containing protein
C8R40DRAFT_642440	160.37	131.071	99.073	50.324	35.64	67.614	-1.34639	down	9.6536e-08	1.20822e-06	laccase
C8R40DRAFT_642166	11.341	26.769	4.776	5.818	5.014	7.733	-1.20779	down	1.74273e-06	1.6316e-05	uncharacterized protein
C8R40DRAFT_1126204	0.414	3.294	1.176	10.137	9.733	10.055	2.61447	up	7.58397e-18	3.76524e-16	uncharacterized protein
C8R40DRAFT_1126206	0.331	0.95	0.104	1.942	0.872	2.519	1.94275	up	1.35185e-07	1.60398e-06	uncharacterized protein
C8R40DRAFT_1056804	1.789	1.712	1.206	4.268	3.241	4.305	1.32706	up	1.62366e-05	0.00011992	RTA1 like protein-domain-containing protein
C8R40DRAFT_1126222	0.467	26.466	0.255	0.112	0.071	0.254	-5.94948	down	1.47965e-63	1.47533e-60	uncharacterized protein
C8R40DRAFT_1056877	11.434	26.535	9.785	4.468	2.301	7.82	-1.71053	down	1.9744e-10	3.81028e-09	uncharacterized protein
C8R40DRAFT_644414	0.824	0.411	0.585	1.583	1.459	1.812	1.41375	up	7.35938e-06	5.90576e-05	uncharacterized protein
C8R40DRAFT_1073256	12.548	30.182	9.386	3.359	2.434	4.398	-2.35409	down	4.26728e-18	2.18197e-16	uncharacterized protein
C8R40DRAFT_1240439	0.101	0.362	0.334	0.6	1.12	0.603	1.53978	up	1.93668e-05	0.000139761	uncharacterized protein
C8R40DRAFT_1073274	5.652	6.229	4.5	2.431	1.976	3.374	-1.0737	down	2.17722e-05	0.000154512	uncharacterized protein
C8R40DRAFT_1073275	9.648	9.621	8.211	40.317	56.65	28.93	2.19567	up	1.15163e-13	3.36805e-12	uncharacterized protein
C8R40DRAFT_1175615	1.349	3.615	3.193	1.048	0.8	1.321	-1.36318	down	5.89823e-06	4.85701e-05	uncharacterized protein
C8R40DRAFT_1073284	223.022	626.334	291.32	64.401	46.655	77.088	-2.59996	down	1.582e-21	1.14719e-19	mitochondrial developmentally regulated MAPK-interacting protein
C8R40DRAFT_645382	5.314	9.018	7.533	15.807	12.325	19.81	1.13256	up	0.000143792	0.000826754	uncharacterized protein
C8R40DRAFT_645912	310.126	226.643	233.715	64.06	28.411	102.533	-1.98224	down	5.04816e-14	1.55273e-12	uncharacterized protein
C8R40DRAFT_646110	4.229	4.196	3.789	9.659	8.375	12.085	1.30193	up	1.07178e-05	8.2788e-05	uncharacterized protein
C8R40DRAFT_1126501	4.337	3.6	3.792	10.032	8.28	10.99	1.3207	up	7.95306e-06	6.31024e-05	kinase-like domain-containing protein
C8R40DRAFT_646249	4.107	5.957	0.597	1.089	0.847	1.055	-1.8326	down	1.58808e-11	3.54504e-10	amidohydrolase
C8R40DRAFT_1126514	36.841	37.623	36.915	75.528	48.385	105.551	1.04277	up	0.000448517	0.00222031	actin-related protein
C8R40DRAFT_1073303	30.581	32.05	31.32	73.647	78.884	67.095	1.22504	up	3.21248e-05	0.000219266	uncharacterized protein
C8R40DRAFT_1057023	14.946	32.783	21.31	10.603	10.919	10.471	-1.10958	down	7.76881e-06	6.18044e-05	ELMO/CED-12 family-domain-containing protein
C8R40DRAFT_646809	8.382	7.78	8.887	19.325	23.729	16.659	1.25319	up	2.90147e-05	0.000199517	uncharacterized protein
C8R40DRAFT_1126575	13.424	23.161	14.155	34.968	42.155	28.121	1.0525	up	0.000396779	0.00200653	DNA polymerase subunit Cdc27
C8R40DRAFT_1268098	2.807	3.566	2.611	1.003	0.67	1.211	-1.63827	down	2.1351e-08	3.02326e-07	uncharacterized protein
C8R40DRAFT_648077	3.313	1.951	3.088	1.32	1.31	1.109	-1.15883	down	3.99138e-05	0.000265759	uncharacterized protein
C8R40DRAFT_648478	12.116	5.733	4.258	2.792	2.949	2.059	-1.5026	down	9.7555e-09	1.45724e-07	uncharacterized protein
C8R40DRAFT_1126650	505.769	537.673	335.373	225.044	214.454	228.098	-1.04638	down	2.0543e-05	0.00014692	Thiolase, N-terminal domain-containing protein
C8R40DRAFT_1175729	4.586	2.431	0.2	0.292	1.185	0.307	-2.01446	down	1.60226e-09	2.73481e-08	uncharacterized protein
C8R40DRAFT_1057364	0.453	1.301	1.201	4.975	5.284	3.845	2.25372	up	6.40256e-11	1.31176e-09	uncharacterized protein
C8R40DRAFT_1175739	1.492	1.106	2.005	4.339	3.14	4.347	1.36074	up	2.17725e-05	0.000154512	uncharacterized protein
C8R40DRAFT_1175741	54.059	100.454	51.165	21.725	21.915	21.166	-1.66614	down	1.29799e-10	2.54664e-09	uncharacterized protein
C8R40DRAFT_1175743	1.295	0.684	0.254	1.897	2.648	1.069	1.32888	up	0.000100367	0.000600748	uncharacterized protein
C8R40DRAFT_1268115	3.1	4.852	3.867	14.558	17.009	13.9	1.94344	up	4.14393e-11	8.71391e-10	uncharacterized protein
C8R40DRAFT_1126767	1.365	1.407	3.281	4.57	4.152	4.799	1.15908	up	0.000740041	0.0034214	uncharacterized protein
C8R40DRAFT_1073361	8.511	5.868	10.03	42.093	26.517	61.504	2.41415	up	1.37732e-16	5.84385e-15	permease for cytosine/purines, uracil, thiamine, allantoin-domain-containing protein
C8R40DRAFT_651174	10.122	8.656	6.676	20.917	15.218	22.96	1.21505	up	4.90778e-05	0.000318966	uncharacterized protein
C8R40DRAFT_1073378	47.981	140.145	44.946	29.832	40.273	18.635	-1.39309	down	4.29381e-08	5.75312e-07	uncharacterized protein
C8R40DRAFT_1073383	3.415	4.183	2.629	1.038	1.71	0.793	-1.52936	down	7.20918e-08	9.30505e-07	uncharacterized protein
C8R40DRAFT_652789	24.234	37.961	30.003	14.75	15.026	15.252	-1.03386	down	2.66464e-05	0.000184505	uncharacterized protein
C8R40DRAFT_1163213	4.59	4.051	3.531	9.966	8.513	12.563	1.35044	up	5.03058e-06	4.218e-05	actin-related protein Arp6
C8R40DRAFT_1175823	33.825	49.044	32.541	141.244	186.796	92.959	1.86702	up	1.1081e-10	2.19147e-09	major facilitator superfamily domain-containing protein
C8R40DRAFT_1073410	68.246	444.198	94.193	28.603	21.797	35.745	-2.81595	down	1.95069e-24	1.8672e-22	Chloroperoxidase
C8R40DRAFT_1258281	8.589	49.854	20.898	86.129	138.479	25.29	1.65516	up	1.11435e-08	1.64e-07	Clavaminate synthase-like protein
C8R40DRAFT_1073412	0	0.578	0.343	1.252	1.552	0.263	1.73227	up	4.33906e-05	0.000286366	uncharacterized protein
C8R40DRAFT_1057243	111.037	126.629	102.229	388.794	388.825	382.286	1.77084	up	9.36495e-10	1.6454e-08	histidine phosphatase superfamily
C8R40DRAFT_1175833	21.151	37.252	18.837	73.317	73.176	76.843	1.53176	up	1.42539e-07	1.68193e-06	urease accessory protein UreG
C8R40DRAFT_1073428	3.812	4.784	4.731	10.618	7.873	14.75	1.31842	up	8.09026e-06	6.40635e-05	major facilitator superfamily domain-containing protein
C8R40DRAFT_1127270	0.422	0.727	0.559	1.646	1.848	1.315	1.4918	up	1.58268e-06	1.49108e-05	major facilitator superfamily domain-containing protein
C8R40DRAFT_1057632	46.332	41.202	41.177	18.927	17.125	19.042	-1.22412	down	1.04206e-06	1.04075e-05	Gti1/Pac2 family-domain-containing protein
C8R40DRAFT_657232	1.199	1.147	0.983	6.333	3.001	8.954	2.45667	up	4.25833e-15	1.5164e-13	uncharacterized protein
C8R40DRAFT_1212909	462.213	554.22	267.725	77.085	64.498	87.481	-2.48698	down	4.33408e-20	2.74377e-18	glycoside hydrolase family 16 protein
C8R40DRAFT_1057635	797.44	942.258	790.632	132.559	126.427	139.04	-2.66838	down	1.84694e-22	1.43498e-20	glycosyl transferase family group 2-domain-containing protein
C8R40DRAFT_1057464	38.061	52.761	38.494	20.614	23.511	17.023	-1.08049	down	1.22548e-05	9.33343e-05	elongation factor G, mitochondrial
C8R40DRAFT_1127497	29	27.513	29.812	82.978	77.857	91.087	1.54509	up	1.04811e-07	1.29291e-06	short chain oxidoreductase
C8R40DRAFT_1073459	11.214	11.343	10.916	4.056	2.448	6.027	-1.41728	down	3.9588e-08	5.34617e-07	NADP-dependent oxidoreductase domain-containing protein
C8R40DRAFT_1163247	0.822	0.344	0.923	1.862	0.457	2.011	1.05048	up	0.00447796	0.0158517	cyclophilin
C8R40DRAFT_1127624	10.045	7.041	6.402	15.892	17.801	14.139	1.02596	up	0.000599432	0.00285745	cellulase CEL7A
C8R40DRAFT_660271	6.178	6.935	7.354	18.363	15.71	20.911	1.42558	up	1.20358e-06	1.17821e-05	uncharacterized protein
C8R40DRAFT_1073473	2.53	1.268	2.409	5.042	4.266	5.829	1.2857	up	1.70852e-05	0.00012526	uncharacterized protein
C8R40DRAFT_1240600	38.252	24.775	37.331	72.249	60.101	84.638	1.11244	up	0.000169425	0.000953962	uncharacterized protein
C8R40DRAFT_1057704	48.506	45.137	50.198	173.062	118.609	232.327	1.86506	up	1.16352e-10	2.2935e-09	Neutral/alkaline nonlysosomal ceramidase
C8R40DRAFT_663663	3.34	11.317	2.75	1.962	1.586	2.391	-1.5509	down	2.96971e-09	4.88085e-08	uncharacterized protein
C8R40DRAFT_665125	290.628	211.4	307.675	48.762	23.591	75.655	-2.45169	down	1.28055e-19	7.47404e-18	uncharacterized protein
C8R40DRAFT_1073529	14.499	12.01	15.481	6.571	5.284	8.083	-1.07441	down	2.07037e-05	0.000147892	uncharacterized protein
C8R40DRAFT_1240637	4.525	3.723	3.722	12.851	10.825	14.875	1.6871	up	7.51976e-09	1.15499e-07	uncharacterized protein
C8R40DRAFT_1175983	31.761	27.799	30.095	70.465	62.566	79.896	1.24788	up	2.1626e-05	0.000153747	uncharacterized protein
C8R40DRAFT_1176024	1.819	3.691	1.033	0.603	1.223	0.238	-1.66308	down	3.84876e-07	4.14495e-06	uncharacterized protein
C8R40DRAFT_1268268	0.898	1.644	1.368	0.607	0.849	0.34	-1.12108	down	0.000184716	0.0010294	uncharacterized protein
C8R40DRAFT_1128087	0.343	0.369	0.203	2.975	2.033	5.408	3.50458	up	8.24433e-23	6.66509e-21	uncharacterized protein
C8R40DRAFT_1128095	0.094	1.142	0.532	0.145	0.231	0.102	-1.88046	down	6.84427e-08	8.87234e-07	uncharacterized protein
C8R40DRAFT_1073582	0.715	1.231	0.721	4.491	4.379	4.509	2.32538	up	6.85452e-13	1.85974e-11	uncharacterized protein
C8R40DRAFT_1057743	1.997	2.311	1.846	4.884	5.531	4.699	1.29587	up	1.8432e-05	0.000133903	uncharacterized protein
C8R40DRAFT_1128128	98.734	40.392	64.769	148.988	167.344	132.212	1.13741	up	0.000113882	0.000670661	uncharacterized protein
C8R40DRAFT_668703	8.977	4.557	9	19.901	16.574	22.346	1.38411	up	2.26198e-06	2.06916e-05	uncharacterized protein
C8R40DRAFT_1073595	3.881	4.659	3.005	9.868	12.83	7.675	1.39529	up	5.44628e-06	4.52219e-05	uncharacterized protein
C8R40DRAFT_1268286	0.471	1.163	1.262	3.129	2.868	2.901	1.61841	up	5.11739e-07	5.38519e-06	uncharacterized protein
C8R40DRAFT_1163292	31.865	15.847	13.899	263.563	340.13	175.268	3.66023	up	9.91951e-34	1.97812e-31	cytochrome P450
C8R40DRAFT_669684	0.434	0.559	0.383	5.398	5.978	3.925	3.47221	up	2.63811e-28	3.32263e-26	cytochrome P450
C8R40DRAFT_1213429	1.948	2.452	1.882	5.516	6	3.731	1.27882	up	1.75435e-05	0.000128227	cytochrome P450
C8R40DRAFT_668949	0.262	4.074	0.686	0.417	0.279	0.449	-2.13	down	3.54014e-14	1.10307e-12	pyridoxal phosphate-dependent transferase
C8R40DRAFT_1176074	676.297	193.092	1044.28	185.014	200.186	159.685	-1.81231	down	3.99521e-12	9.85622e-11	uncharacterized protein
C8R40DRAFT_1268295	3.109	4.026	2.562	8.148	3.507	11.819	1.27519	up	2.65653e-05	0.000184263	uncharacterized protein
C8R40DRAFT_1213481	17.553	16.033	19.236	69.759	80.184	55.49	1.9594	up	1.43526e-11	3.25861e-10	PQ loop repeat-domain-containing protein
C8R40DRAFT_670131	2.477	2.753	1.796	6.085	4.462	8.628	1.44806	up	1.20554e-06	1.17845e-05	uncharacterized protein
C8R40DRAFT_670242	1.522	2.46	1.228	4.447	2.269	6.706	1.36474	up	7.69907e-06	6.13312e-05	uncharacterized protein
C8R40DRAFT_1128279	8.713	9.287	6.818	20.449	20.378	18.068	1.24666	up	2.30038e-05	0.000162479	uncharacterized protein
C8R40DRAFT_1128331	7.178	5.606	6.561	14.585	13.308	16.284	1.19121	up	6.40384e-05	0.000401372	Acireductone dioxygenase ARD family
C8R40DRAFT_672206	0.449	1.194	1.11	1.758	1.677	2.389	1.08018	up	0.000827516	0.00377046	uncharacterized protein
C8R40DRAFT_1017286	1.963	8.845	4.853	1.443	2.002	2.617	-1.36887	down	7.7285e-07	7.8968e-06	uncharacterized protein
C8R40DRAFT_1086952	88.066	49.519	90.035	12.79	10.446	15.241	-2.56447	down	5.42062e-21	3.70616e-19	uncharacterized protein
C8R40DRAFT_675968	2.763	2.48	3.819	1.14	0.991	1.224	-1.4327	down	1.24974e-07	1.50443e-06	uncharacterized protein
C8R40DRAFT_1166790	0.469	0.958	0.544	1.964	2.063	1.738	1.54695	up	9.90456e-07	9.94195e-06	uncharacterized protein
C8R40DRAFT_1087096	3.686	10.05	1.532	2.347	1.688	2.445	-1.23606	down	1.46675e-06	1.39062e-05	uncharacterized protein
C8R40DRAFT_1158800	42.459	34.692	57.531	18.212	11.319	27.238	-1.24634	down	7.12325e-07	7.34738e-06	glycoside hydrolase family 5 protein
C8R40DRAFT_1087234	29.165	28.102	26.557	55.71	39.799	72.348	1.00177	up	0.000787219	0.00360608	uncharacterized protein
C8R40DRAFT_1245885	73.54	101.457	71.287	36.691	42.636	32.759	-1.1357	down	4.79822e-06	4.05443e-05	thioredoxin-like protein
C8R40DRAFT_1066602	7.066	8.255	8.709	17.023	15.833	17.965	1.08049	up	0.000328221	0.00170524	uncharacterized protein
C8R40DRAFT_680240	116.26	30.995	140.332	34.947	31.864	38.108	-1.4547	down	1.13896e-08	1.67415e-07	uncharacterized protein
C8R40DRAFT_1166824	12.594	12.828	13.736	6.244	5.662	7.35	-1.02388	down	3.80232e-05	0.00025473	uncharacterized protein
C8R40DRAFT_1066617	8.064	3.937	5.529	33.244	51.284	12.233	2.4644	up	4.28897e-17	1.93651e-15	uncharacterized protein
C8R40DRAFT_1036716	32.203	36.433	33.048	15.047	13.267	18.274	-1.12601	down	7.47469e-06	5.99428e-05	uncharacterized protein
C8R40DRAFT_681760	0.886	1.357	0.298	5.672	10.413	1.221	2.76635	up	1.58086e-19	9.09372e-18	alpha/beta-hydrolase
C8R40DRAFT_1158827	27.569	26.688	25.671	58.607	60.824	56.481	1.13805	up	0.000118204	0.000693621	KptA family-domain-containing protein
C8R40DRAFT_1087591	0.047	0.295	0.09	0.664	0.047	1.472	2.32921	up	1.44031e-09	2.46542e-08	uncharacterized protein
C8R40DRAFT_1036717	326.009	268.368	389.594	791.778	722.125	856.615	1.26851	up	1.45089e-05	0.000108027	uncharacterized protein
C8R40DRAFT_1036812	190.695	437.597	166.674	93.838	100.672	74.089	-1.56543	down	1.13275e-09	1.96379e-08	histone-fold-containing protein
C8R40DRAFT_1036763	324.753	366.609	299.804	131.959	150.149	122.125	-1.29393	down	2.80681e-07	3.10958e-06	histone-fold-containing protein
C8R40DRAFT_1037397	8.287	11.84	8.117	35.81	39.516	32.277	1.92959	up	3.39983e-11	7.29847e-10	putative methyltransferase-domain-containing protein
C8R40DRAFT_684902	5.291	3.935	5.008	15.651	11.78	18.376	1.68602	up	1.00093e-08	1.49143e-07	velvet factor
C8R40DRAFT_1166880	10.852	5.929	14.418	29.045	22.803	36.198	1.49667	up	3.18914e-07	3.49432e-06	velvet factor-domain-containing protein
C8R40DRAFT_1087811	17.129	18.101	23.821	42.804	40.647	45.64	1.12832	up	0.000134057	0.00077301	uncharacterized protein
C8R40DRAFT_1246028	6.798	8.863	5.783	40.259	56.766	23.772	2.49377	up	1.40572e-17	6.75482e-16	MFS general substrate transporter
C8R40DRAFT_687047	45.894	74.287	56.028	125.085	127.931	121.637	1.08825	up	0.000234973	0.00127677	uncharacterized protein
C8R40DRAFT_1036906	374.943	432.38	318.633	119.099	130.313	104.729	-1.66875	down	1.06099e-10	2.10526e-09	3,4-dihydroxy-2-butanone 4-phosphate synthase-domain-containing protein
C8R40DRAFT_1166899	7.568	6.744	6.288	18.492	16.328	18.539	1.37296	up	4.37252e-06	3.72099e-05	uncharacterized protein
C8R40DRAFT_1158867	0.655	0.924	1.306	3.216	1.875	5.44	1.86691	up	3.43558e-09	5.57002e-08	putative aspergillopepsin
C8R40DRAFT_1158869	1.996	4.496	1.947	8.875	10.591	7.483	1.67474	up	2.00576e-08	2.85362e-07	uncharacterized protein
C8R40DRAFT_1166906	27.884	29.418	37.534	13.248	10.478	15.316	-1.28034	down	3.7713e-07	4.06519e-06	uncharacterized protein
C8R40DRAFT_1088058	1.937	3.339	2.084	6.9	6.477	7.462	1.50113	up	3.44904e-07	3.75503e-06	FAD binding domain-containing protein
C8R40DRAFT_1246070	0	1.913	0	0	0.058	0	-4.97314	down	5.61412e-20	3.46252e-18	glycosyl hydrolases family 16-domain-containing protein
C8R40DRAFT_1166917	1.496	4.37	1.446	0.816	0.436	1.062	-1.6586	down	1.07503e-09	1.87503e-08	Alpha/Beta hydrolase protein
C8R40DRAFT_690836	161.741	196.166	143.119	666.412	583.338	752.786	1.99886	up	4.97415e-12	1.20234e-10	cytochrome P450
C8R40DRAFT_1088128	75.779	15.815	57.973	21.871	17.279	28.301	-1.14884	down	3.89632e-06	3.35633e-05	uncharacterized protein
C8R40DRAFT_1037192	290.914	55.666	235.243	81.929	62.445	106.829	-1.21172	down	1.24853e-06	1.21399e-05	uncharacterized protein
C8R40DRAFT_1025603	21.778	26.623	22.17	52.039	36.467	65.168	1.12269	up	0.000144603	0.000830615	uncharacterized protein
C8R40DRAFT_1158881	161.448	513.894	111.845	1997.17	1497.44	2532.33	2.93664	up	2.37557e-23	1.97387e-21	uncharacterized protein
C8R40DRAFT_1066706	1760.37	1218.07	1279.02	3281.02	4501.56	1902.7	1.1858	up	5.32572e-05	0.000342593	uncharacterized protein
C8R40DRAFT_1166934	20.341	44.481	27.73	90.91	79.813	102.665	1.56258	up	7.4021e-08	9.53349e-07	cytochrome P450
C8R40DRAFT_1263123	28.916	94.345	53.686	20.495	21.669	19.954	-1.51019	down	3.68894e-09	5.95656e-08	uncharacterized protein
C8R40DRAFT_1158889	7.552	22.041	3.165	56.595	10.508	108.274	2.42043	up	1.43743e-16	6.07731e-15	ice-binding protein
C8R40DRAFT_1088205	47.318	280.304	80.369	21.058	7.46	37.184	-2.63447	down	5.48374e-22	4.1266e-20	ice-binding protein
C8R40DRAFT_1166943	402.457	356.183	334.042	66.585	77.257	56.23	-2.44926	down	1.42676e-19	8.24693e-18	uncharacterized protein
C8R40DRAFT_692353	10.239	10.74	8.277	27.178	23.479	28.104	1.42866	up	1.16564e-06	1.14507e-05	uncharacterized protein
C8R40DRAFT_1166947	1.254	1.17	1.524	2.871	2.708	3.79	1.24614	up	4.10767e-05	0.000273046	PLC-like phosphodiesterase
C8R40DRAFT_1166949	0.658	0.75	0.474	1.526	1.27	1.057	1.03254	up	0.00288794	0.0109279	uncharacterized protein
C8R40DRAFT_694360	5.965	6.072	5.885	2.777	3.034	2.407	-1.12459	down	7.11945e-06	5.74405e-05	uncharacterized protein
C8R40DRAFT_694711	5.307	5.371	5.01	13.308	12.832	13.658	1.34287	up	4.85701e-06	4.08105e-05	ASST-domain-containing protein
C8R40DRAFT_694866	32.156	46.701	35.767	257.312	263.252	254.393	2.75717	up	5.64353e-21	3.83664e-19	family 27 glycoside hydrolase
C8R40DRAFT_992031	117.474	98.865	101.308	245.25	247.812	225.749	1.17818	up	6.5335e-05	0.000406941	mitotic-spindle organizing gamma-tubulin ring associated-domain-containing protein
C8R40DRAFT_1066746	0.886	1.515	0.719	2.623	2.252	3.168	1.36534	up	7.2193e-05	0.000444565	serine protease inhibitor
C8R40DRAFT_1214631	0.485	1.789	0.459	0.251	0.616	0.301	-1.22433	down	0.000106838	0.000635659	serine protease inhibitor
C8R40DRAFT_1037326	2.888	4.975	4.374	1.795	1.586	2.234	-1.12348	down	4.77259e-05	0.000311533	serine protease inhibitor
C8R40DRAFT_1088484	161.33	746.098	196.726	41.287	41.405	39.502	-3.17566	down	1.61232e-29	2.2174e-27	uncharacterized protein
C8R40DRAFT_1088493	11225.2	9531.01	13410.4	2822.35	3318.02	2256.18	-2.02472	down	1.73176e-14	5.72388e-13	uncharacterized protein
C8R40DRAFT_1037350	0.963	1.013	0.547	2.893	2.474	2.618	1.66098	up	7.83922e-06	6.23231e-05	high mobility group box domain-containing protein
C8R40DRAFT_1167003	1.259	2.508	2.399	0.661	0.46	0.957	-1.56776	down	1.04015e-08	1.54218e-07	uncharacterized protein
C8R40DRAFT_1088691	1.827	1.398	1.694	4.012	3.286	5.326	1.3592	up	1.26009e-05	9.56057e-05	uncharacterized protein
C8R40DRAFT_1167034	2.822	1.62	3.473	1.316	1.116	0.998	-1.20567	down	5.14564e-05	0.000332798	uncharacterized protein
C8R40DRAFT_992351	5.031	7.566	4.612	1.683	1.449	1.986	-1.74892	down	4.45852e-11	9.32627e-10	uncharacterized protein
C8R40DRAFT_1214759	11.166	7.297	9.865	21.416	21.874	21.896	1.20225	up	4.78868e-05	0.000312243	DHS-like NAD/FAD-binding domain-containing protein
C8R40DRAFT_1066823	18.136	24.19	26.31	4.497	3.668	5.484	-2.32992	down	4.94963e-17	2.2264e-15	uncharacterized protein
C8R40DRAFT_1066824	361.016	587.354	618.328	69.976	43.144	107.159	-2.83031	down	1.22258e-24	1.21902e-22	uncharacterized protein
C8R40DRAFT_704884	13.895	23.82	17.122	9.111	9.537	7.717	-1.05644	down	1.90623e-05	0.000137896	WD40-repeat-containing domain protein
C8R40DRAFT_1089149	0.723	0.404	0.456	0.937	0.894	1.443	1.04698	up	0.00863273	0.0272535	uncharacterized protein
C8R40DRAFT_1089182	3.058	2.867	3.052	8.512	9.662	8.192	1.55406	up	1.46122e-07	1.71912e-06	uncharacterized protein
C8R40DRAFT_1167110	0.637	0.839	1.207	3.591	3.544	2.86	1.89618	up	3.37303e-09	5.47603e-08	uncharacterized protein
C8R40DRAFT_1128609	9.129	6.997	6.05	23.986	27.628	20.245	1.69603	up	5.13867e-09	8.1544e-08	uncharacterized protein
C8R40DRAFT_1058115	41.314	62.715	41.015	23.361	21.872	24.329	-1.06009	down	1.7437e-05	0.000127605	DnaJ domain-containing protein
C8R40DRAFT_1058244	1.089	1.076	1.63	3.532	4.793	2.103	1.45757	up	3.36132e-06	2.94423e-05	uncharacterized protein
C8R40DRAFT_1176212	6.001	6.042	2.799	2.161	1.78	3.042	-1.08744	down	1.34138e-05	0.000101068	uncharacterized protein
C8R40DRAFT_1128696	2.163	4.408	3.071	9.002	4.865	14.829	1.57315	up	9.12054e-08	1.14629e-06	N,O-diacetylmuramidase
C8R40DRAFT_1176230	17.311	26.894	21.741	9.813	11.086	8.092	-1.1856	down	2.06607e-06	1.89866e-05	CBF/Mak21 family-domain-containing protein
C8R40DRAFT_1073716	77.074	43.569	99.135	33.699	16.796	54.686	-1.06315	down	1.64409e-05	0.000121055	uncharacterized protein
C8R40DRAFT_1240775	34.817	186.176	39.796	8.475	10.347	6.84	-3.34503	down	5.39159e-32	9.48682e-30	uncharacterized protein
C8R40DRAFT_1176283	51.553	47.055	42.08	17.771	13.12	24.817	-1.3365	down	1.21925e-07	1.47506e-06	uncharacterized protein
C8R40DRAFT_710432	22.757	31.125	24.687	54.84	58.129	46.275	1.01918	up	0.000640875	0.00302727	uncharacterized protein
C8R40DRAFT_1073747	12.905	19.804	11.059	54.561	47.339	67.602	1.95328	up	2.17373e-11	4.79864e-10	glycopeptide
C8R40DRAFT_1058439	16.053	17.166	10.993	0.63	0.841	1.257	-4.01703	down	2.62043e-36	6.27068e-34	glycopeptide
C8R40DRAFT_1128921	23.189	6.385	26.4	45.638	79.292	11.066	1.28069	up	1.2281e-05	9.34749e-05	uncharacterized protein
C8R40DRAFT_712469	28.218	161.831	24.244	14.874	15.29	14.909	-2.24917	down	4.09374e-17	1.86242e-15	heme peroxidase
C8R40DRAFT_1163364	58.797	86.346	93.161	30.285	32.633	27.449	-1.39891	down	3.58074e-08	4.87412e-07	glycosyl hydrolase family 71-domain-containing protein
C8R40DRAFT_1058359	296.893	463.611	217.227	800.042	753.652	840.898	1.29227	up	9.82115e-06	7.64542e-05	catalase
C8R40DRAFT_1058467	9.977	13.46	10.492	23.759	23.477	21.645	1.02152	up	0.000621028	0.00294982	uncharacterized protein
C8R40DRAFT_715434	25.948	25.218	22.298	56.781	59.448	54.825	1.21931	up	3.49073e-05	0.000236236	uncharacterized protein
C8R40DRAFT_1073793	16.212	36.379	16.332	50.695	56.612	45.531	1.14891	up	0.000103381	0.000616628	uncharacterized protein
C8R40DRAFT_715917	0.642	1.178	0.87	5.21	4.045	5.791	2.48238	up	2.73628e-16	1.11013e-14	glycoside hydrolase family 71 protein
C8R40DRAFT_716201	17.644	49.115	23.934	14.428	14.915	12.992	-1.09909	down	9.13795e-06	7.15547e-05	uncharacterized protein
C8R40DRAFT_716208	0.779	1.554	1.567	3.33	5.551	1.554	1.41919	up	5.26115e-06	4.38673e-05	uncharacterized protein
C8R40DRAFT_1073806	18.306	32.632	15.033	50.061	58.887	37.584	1.15128	up	0.000101761	0.000608175	Pro-kumamolisin, activation domain-containing protein
C8R40DRAFT_716952	62.075	52.669	42.538	110.868	109.035	105.121	1.04718	up	0.000428712	0.00214356	uncharacterized protein
C8R40DRAFT_1058818	11.072	1.969	17.218	3.586	2.179	5.774	-1.39061	down	5.76653e-08	7.54061e-07	uncharacterized protein
C8R40DRAFT_717494	6.286	5.59	5.529	1.21	1.138	1.772	-2.07798	down	2.3804e-14	7.69771e-13	major facilitator superfamily domain-containing protein
C8R40DRAFT_1176413	5.926	111.381	4.981	275.423	98.18	463.675	2.77539	up	3.54549e-21	2.4954e-19	exo-beta-1,3-glucanase
C8R40DRAFT_1058826	1.176	48.874	1.609	135.948	49.653	224.448	2.98863	up	5.31461e-24	4.81737e-22	exo-beta-1,3-glucanase
C8R40DRAFT_1240872	2.951	9.322	3.405	19.095	11.704	12.4	1.46208	up	9.04762e-07	9.12003e-06	uncharacterized protein
C8R40DRAFT_1073847	36.653	41.887	27.501	75.336	59.742	94.077	1.11168	up	0.000179119	0.00100288	uncharacterized protein
C8R40DRAFT_1176428	8.482	10.51	5.249	18.024	18.914	14.432	1.08338	up	0.000469225	0.00230755	uncharacterized protein
C8R40DRAFT_1000930	266.904	316.725	215.346	630.656	663.944	600.539	1.24608	up	2.1343e-05	0.000152076	uncharacterized protein
C8R40DRAFT_1129556	11.03	9.736	13.341	46.486	40.64	54.535	2.05421	up	1.47926e-12	3.85608e-11	Acetamidase/Formamidase
C8R40DRAFT_1129570	19.164	16.797	17.657	43.045	43.997	42.157	1.26876	up	1.88952e-05	0.000136853	uncharacterized protein
C8R40DRAFT_1163429	24.691	108.746	10.384	5.561	5.305	5.469	-3.138	down	9.18336e-29	1.18149e-26	Clavaminate synthase-like protein
C8R40DRAFT_1129666	4.058	3.317	4.721	1.839	1.379	1.563	-1.3386	down	9.00373e-07	9.08345e-06	PIF1-like helicase-domain-containing protein
C8R40DRAFT_1058728	9.138	8.946	8.35	2.72	2.387	1.942	-1.90645	down	5.31225e-11	1.09777e-09	uncharacterized protein
C8R40DRAFT_723215	2.046	4.467	3.068	6.646	7.158	7.028	1.12031	up	0.000210784	0.00116009	uncharacterized protein
C8R40DRAFT_1073878	7.394	11.285	11.403	3.764	2.835	6.588	-1.1896	down	5.16745e-06	4.32065e-05	uncharacterized protein
C8R40DRAFT_1129726	0.235	0.591	0.278	1.34	1.017	1.312	1.72991	up	7.53838e-07	7.72894e-06	P-loop containing nucleoside triphosphate hydrolase protein
C8R40DRAFT_1216070	26.807	28.47	26.315	84.083	72.307	97.352	1.63683	up	1.65425e-08	2.38471e-07	uncharacterized protein
C8R40DRAFT_1129756	34.067	26.742	23.995	56.482	66.694	46.461	1.00022	up	0.000863029	0.00390994	DASH complex subunit Dad3-domain-containing protein
C8R40DRAFT_1176505	17.83	14.694	15.944	43.737	43.728	46.544	1.46717	up	4.98295e-07	5.24833e-06	Alpha/Beta hydrolase protein
C8R40DRAFT_1058977	640.519	609.193	514.339	1422.83	1968.93	819.736	1.25544	up	1.76159e-05	0.000128678	uncharacterized protein
C8R40DRAFT_1155050	46.381	61.176	50.323	21.819	22.312	21.61	-1.26392	down	4.89319e-07	5.15832e-06	peptide chain release factor eRF/aRF subunit 1
C8R40DRAFT_1176523	351.504	28.549	526.27	74.327	79.498	78.349	-1.96481	down	9.49611e-14	2.8124e-12	uncharacterized protein
C8R40DRAFT_728743	45.607	60.631	56.538	21.067	22.61	17.191	-1.41909	down	2.47766e-08	3.47134e-07	uncharacterized protein
C8R40DRAFT_1130089	62.287	46.388	75.053	17.967	18.884	16.446	-1.78539	down	7.96021e-12	1.86753e-10	TonB box-containing protein
C8R40DRAFT_727413	6.711	24.977	14.676	1.953	2.23	1.771	-2.96044	down	3.12298e-25	3.33629e-23	uncharacterized protein
C8R40DRAFT_1059083	55.889	37.946	45.568	570.806	590.466	558.016	3.62445	up	3.29903e-33	6.47097e-31	cytochrome P450
C8R40DRAFT_1059107	151.488	167.261	235.388	66.844	59.561	70.713	-1.49117	down	5.27546e-09	8.33829e-08	Cupredoxin
C8R40DRAFT_997967	10.984	17.291	8.963	28.874	27.922	29.698	1.21576	up	3.58081e-05	0.000240969	uncharacterized protein
C8R40DRAFT_733233	21.433	33.347	29.538	75.002	25.981	126.922	1.43449	up	8.54471e-07	8.6789e-06	uncharacterized protein
C8R40DRAFT_732943	216.565	374.245	352.899	933.882	309.002	1604.41	1.59318	up	3.92972e-08	5.31289e-07	family A1 protease
C8R40DRAFT_1268583	37.664	38.41	40.143	78.297	73.347	84.896	1.02524	up	0.000565349	0.0027199	N-acetylglucosaminyl transferase component-domain-containing protein
C8R40DRAFT_1268589	2.68	6.404	4.12	14.122	20.56	5.679	1.61177	up	3.403e-08	4.63746e-07	uncharacterized protein
C8R40DRAFT_1268590	2.162	6.941	3.93	17.208	27.612	6.141	1.96698	up	1.56357e-11	3.50997e-10	uncharacterized protein
C8R40DRAFT_1130410	1.547	1.85	2.562	0.921	0.637	1.164	-1.12954	down	1.3199e-05	9.97005e-05	heme peroxidase
C8R40DRAFT_1074023	43.491	43.87	100.954	134.695	73.892	201.008	1.12104	up	0.00014839	0.000850736	uncharacterized protein
C8R40DRAFT_1176657	2.954	3.387	2.723	1.556	1.359	1.496	-1.03854	down	6.54474e-05	0.000407429	uncharacterized protein
C8R40DRAFT_1130588	2.34	2.757	1.825	12.41	10.255	13.716	2.39342	up	7.56287e-16	2.90964e-14	NAD-P-binding protein
C8R40DRAFT_738579	0.559	0.647	0.243	1.521	0.944	1.85	1.57232	up	1.82085e-06	1.69676e-05	uncharacterized protein
C8R40DRAFT_1176663	42.323	65.64	46.503	16.732	17.211	14.077	-1.68552	down	1.28954e-10	2.53773e-09	uncharacterized protein
C8R40DRAFT_995106	314.093	232.814	411.472	51.809	56.928	40.04	-2.68742	down	1.60657e-22	1.25638e-20	uncharacterized protein
C8R40DRAFT_1176669	138.83	237.811	158.084	79.262	67.356	92.728	-1.15969	down	3.08543e-06	2.72451e-05	uncharacterized protein
C8R40DRAFT_739048	30.976	57.139	32.997	18.302	19.283	17.345	-1.14063	down	4.3372e-06	3.6962e-05	uncharacterized protein
C8R40DRAFT_1163553	3.12	1.642	2.178	1.414	0.886	1.103	-1.02748	down	0.000170478	0.000959442	glutathione transferase
C8R40DRAFT_739885	42.872	50.842	5.607	5.564	5.649	6.018	-2.52688	down	2.14734e-20	1.39636e-18	uncharacterized protein
C8R40DRAFT_1130708	20.311	13.21	49.447	80.712	94.212	61.669	1.51175	up	1.8909e-07	2.18384e-06	uncharacterized protein
C8R40DRAFT_1130726	94.863	92.849	97.183	269.457	231.303	316.007	1.51948	up	1.65815e-07	1.92619e-06	HSP20-like chaperone
C8R40DRAFT_739730	108.04	104.361	108.017	298.585	252.258	353.822	1.49742	up	2.5827e-07	2.88265e-06	uncharacterized protein
C8R40DRAFT_1155348	16.078	36.368	15.897	10.056	9.548	10.901	-1.16367	down	3.11973e-06	2.75075e-05	epoxide hydrolase domain-containing protein
C8R40DRAFT_1163561	96.689	105.572	167.46	523.163	415.597	640.115	2.09438	up	4.79776e-13	1.33501e-11	Clavaminate synthase-like protein
C8R40DRAFT_741048	6.328	6.663	4.893	2.745	2.788	3.134	-1.04481	down	2.5276e-05	0.000176445	P-loop containing nucleoside triphosphate hydrolase protein
C8R40DRAFT_1059438	1548.23	1505.92	1115.76	3329.9	3800.32	2810.94	1.2534	up	1.83761e-05	0.000133659	chaperonin 10-like protein
C8R40DRAFT_741903	8.947	10.672	8.809	4.397	3.139	5.146	-1.16434	down	3.48059e-06	3.03537e-05	cyclin-like protein
C8R40DRAFT_1059549	83.632	235.705	81.95	19.393	16.379	23.23	-2.76574	down	9.9696e-24	8.70703e-22	uncharacterized protein
C8R40DRAFT_1130928	0.587	1.382	0.876	0.374	0.268	0.491	-1.32599	down	7.69207e-06	6.13162e-05	uncharacterized protein
C8R40DRAFT_1059458	10.695	13.963	12.81	27.495	22.249	33.54	1.15232	up	0.000118856	0.000696433	uncharacterized protein
C8R40DRAFT_1074108	0.428	0.82	0.427	1.705	2.117	1.005	1.52528	up	2.35258e-06	2.14058e-05	uncharacterized protein
C8R40DRAFT_1074117	0.78	1.471	0.569	2.146	2.751	1.478	1.17587	up	0.000201961	0.00111667	uncharacterized protein
C8R40DRAFT_1074128	16.997	11.213	17.51	6.757	7.027	6.275	-1.18845	down	1.9449e-06	1.8034e-05	uncharacterized protein
C8R40DRAFT_1059767	21.053	47.501	16.2	81.449	88.789	77.708	1.54864	up	9.53964e-08	1.1952e-06	glycosyl hydrolases family 31-domain-containing protein
C8R40DRAFT_1155482	7.554	21.653	7.099	1.639	1.95	1.856	-2.73653	down	1.41237e-22	1.11914e-20	uncharacterized protein
C8R40DRAFT_1131130	16.398	14.16	10.724	119.262	61.186	185.357	3.1474	up	3.55336e-26	3.93667e-24	uncharacterized protein
C8R40DRAFT_1241121	42.828	66.807	23.831	16.537	11.977	22.442	-1.3891	down	4.89857e-08	6.48356e-07	uncharacterized protein
C8R40DRAFT_1131154	18.763	23.887	16.714	56.273	61.553	51.038	1.50815	up	2.14645e-07	2.43203e-06	Aldo/keto reductase
C8R40DRAFT_745704	3.483	2.672	3.234	1.293	0.779	2.073	-1.17902	down	1.06808e-05	8.25951e-05	uncharacterized protein
C8R40DRAFT_745852	0.285	0.467	0.346	0.969	1.165	0.708	1.36961	up	0.00033503	0.00173459	uncharacterized protein
C8R40DRAFT_745964	2.194	1.554	2.131	4.222	3.098	4.712	1.03286	up	0.000923123	0.00416014	uncharacterized protein
C8R40DRAFT_1176829	2.198	1.348	1.547	0.584	0.78	0.613	-1.36386	down	1.51664e-05	0.000112712	uncharacterized protein
C8R40DRAFT_1176834	87.572	73.69	80.46	39.368	46.982	30.933	-1.04334	down	2.2882e-05	0.000161906	uncharacterized protein
C8R40DRAFT_1217163	29.266	29.323	45.488	7.032	5	9.231	-2.29107	down	2.14919e-17	1.0124e-15	uncharacterized protein
C8R40DRAFT_746739	29.586	21.139	52.551	8.315	6.687	9.67	-2.06542	down	1.92932e-14	6.30719e-13	pheromone precursor
C8R40DRAFT_1059769	54.391	66.848	95.388	10.864	7.027	11.989	-2.85784	down	1.50418e-23	1.27642e-21	pheromone precursor
C8R40DRAFT_1176840	2.318	2.335	1.617	0.822	0.995	1.161	-1.07336	down	7.64063e-05	0.000467144	uncharacterized protein
C8R40DRAFT_1241145	1.505	0.9	1.668	3.385	3.297	2.512	1.17401	up	0.000123962	0.000722107	major facilitator superfamily domain-containing protein
C8R40DRAFT_1163630	14.077	11.728	9.908	5.766	6.578	5.185	-1.02658	down	3.39187e-05	0.000230328	MFS general substrate transporter
C8R40DRAFT_1059714	4.291	4.385	3.032	10.159	10.42	11.069	1.43439	up	1.1356e-06	1.11831e-05	glycoside hydrolase family 5 protein
C8R40DRAFT_748178	269.105	202.828	629.464	53.915	62.139	45.289	-2.77111	down	8.30609e-24	7.4166e-22	glycoside hydrolase
C8R40DRAFT_1163644	5.624	13.593	1.934	0.443	0.077	1.08	-3.72208	down	2.51912e-34	5.28795e-32	glucooligosaccharide oxidase
C8R40DRAFT_1176895	2.044	1.867	2.286	0.505	0.459	0.404	-2.17704	down	2.21216e-13	6.30203e-12	manganese peroxidase
C8R40DRAFT_749797	26.839	52.743	22.939	17.732	16.848	16.162	-1.01462	down	4.30913e-05	0.000285012	uncharacterized protein
C8R40DRAFT_751229	5.141	1.291	2.038	9.586	2.699	16.044	1.74149	up	5.5133e-09	8.67982e-08	uncharacterized protein
C8R40DRAFT_1131566	2.884	14.365	2.234	0.679	1.101	0.285	-3.23613	down	1.33216e-23	1.14671e-21	uncharacterized protein
C8R40DRAFT_1217454	3.557	2.841	2.015	11.345	11.377	11.182	2.01038	up	1.20475e-11	2.76146e-10	uncharacterized protein
C8R40DRAFT_1241184	0.129	2.241	0.345	4.853	6.921	3.073	2.44985	up	2.73704e-16	1.11013e-14	uncharacterized protein
C8R40DRAFT_752022	0.259	3.24	0.78	4.061	2.909	4.779	1.45655	up	1.25603e-06	1.21983e-05	uncharacterized protein
C8R40DRAFT_1074242	18.21	42.905	23.763	12.434	13.906	11.856	-1.15191	down	5.06185e-06	4.23872e-05	uncharacterized protein
C8R40DRAFT_1217519	11.884	14.248	10.823	33.193	42.87	22.162	1.41025	up	1.37244e-06	1.31475e-05	carbohydrate esterase family 8 protein
C8R40DRAFT_1176991	7.52	4.597	3.707	13.092	16.256	10.623	1.33667	up	8.90756e-06	6.98878e-05	uncharacterized protein
C8R40DRAFT_1131784	1.521	2.396	1.261	8.966	4.589	15.185	2.47191	up	7.40569e-17	3.23391e-15	alcohol oxidase-like protein
C8R40DRAFT_989205	4.093	11.625	6.873	1.231	1.174	2.155	-2.30789	down	3.2856e-13	9.24994e-12	uncharacterized protein
C8R40DRAFT_1074287	235.493	181.746	213.453	428.556	488.738	360.49	1.01863	up	0.000615499	0.00292821	transcription initiation factor IIA gamma subunit
C8R40DRAFT_1131910	0.562	0.508	0.606	3.186	3.317	3.397	2.56026	up	9.93958e-17	4.29339e-15	MFS general substrate transporter
C8R40DRAFT_1131962	0.227	0.379	0.536	1.761	1.4	1.818	2.12138	up	2.87779e-10	5.42248e-09	uncharacterized protein
C8R40DRAFT_755157	18.774	42.471	39.552	9.765	10.092	9.331	-1.7879	down	7.56732e-12	1.77884e-10	uncharacterized protein
C8R40DRAFT_1177061	19.042	11.868	6.755	4.727	2.804	5.568	-1.52355	down	4.97211e-09	7.90057e-08	uncharacterized protein
C8R40DRAFT_1177062	14.807	18.484	16.338	34.823	35.897	32.609	1.05794	up	0.000360935	0.00185188	uncharacterized protein
C8R40DRAFT_1155713	18.621	15.294	14.467	36.929	34.255	39.378	1.19226	up	5.39088e-05	0.00034604	thioredoxin-like protein
C8R40DRAFT_755834	4.457	1.042	15.883	2.681	2.03	3.866	-1.31755	down	3.17901e-07	3.48642e-06	uncharacterized protein
C8R40DRAFT_1217853	2.852	2.961	2.029	7.166	7.356	6.755	1.43965	up	1.32124e-06	1.27386e-05	chaperonin 10-like protein
C8R40DRAFT_1074300	67.056	55.108	65.911	16.522	19.209	10.498	-2.02437	down	2.44564e-14	7.88735e-13	uncharacterized protein
C8R40DRAFT_1217986	7.559	8.063	6.191	3.574	4.173	2.83	-1.04405	down	2.97398e-05	0.000204152	glycoside hydrolase
C8R40DRAFT_1132185	4444.2	3594.36	4531.22	1068.06	841.111	1327.14	-1.95754	down	9.53813e-14	2.81787e-12	chaperonin 10-like protein
C8R40DRAFT_1177103	129.4	102.505	123.224	236.503	228.392	252.791	1.015	up	0.000645253	0.00304074	uncharacterized protein
C8R40DRAFT_757766	9.102	8.202	8.832	38.374	44.031	31.972	2.12956	up	2.38148e-13	6.73626e-12	chaperonin 10-like protein
C8R40DRAFT_1089361	1.328	1.017	1.458	9.227	10.727	7.454	2.84841	up	3.59994e-21	2.5189e-19	uncharacterized protein
C8R40DRAFT_761110	1.35	1.96	2.13	0.466	0.645	0.857	-1.46547	down	1.71459e-07	1.98983e-06	polygalacturonase
C8R40DRAFT_1066877	5.519	6.968	6.325	16.671	21.621	11.502	1.40418	up	1.95487e-06	1.80757e-05	uncharacterized protein
C8R40DRAFT_1167154	585.787	574.928	495.772	1159.55	1172.67	1142.96	1.06896	up	0.000307988	0.00161697	uncharacterized protein
C8R40DRAFT_1158995	22.586	22.104	17.781	43.812	41.219	44.353	1.05036	up	0.000411361	0.00207065	permease for cytosine/purines, uracil, thiamine, allantoin-domain-containing protein
C8R40DRAFT_1167165	14.585	19.792	15.79	4.923	4.017	4.35	-1.91616	down	7.40534e-13	2.00011e-11	uncharacterized protein
C8R40DRAFT_1167192	103.547	90.229	104.13	17.428	17.059	17.999	-2.50478	down	2.65719e-20	1.71856e-18	polyketide beta-ketoacyl-synthase
C8R40DRAFT_1038064	1.113	3.32	2.058	0.59	0.563	0.732	-1.78225	down	5.14967e-10	9.3499e-09	glycosyl hydrolase family 61-domain-containing protein
C8R40DRAFT_1066923	14.623	19.01	15.102	34.585	30.494	36.293	1.05658	up	0.000388232	0.0019683	enolase C-terminal domain-like protein
C8R40DRAFT_766883	75.525	70.79	78.71	36.029	35.276	35.712	-1.07222	down	1.41019e-05	0.000105582	uncharacterized protein
C8R40DRAFT_1167215	16.128	10.479	19.395	3.875	2.223	5.278	-2.01542	down	5.9723e-14	1.80908e-12	uncharacterized protein
C8R40DRAFT_1167219	2.765	1.559	1.004	0.549	0.374	1.525	-1.12104	down	7.45116e-05	0.000456727	uncharacterized protein
C8R40DRAFT_1159031	0.336	0.922	0.585	1.328	1.365	1.493	1.1822	up	0.000123232	0.000718903	glycoside hydrolase family 35 protein
C8R40DRAFT_1037715	1.924	4.355	1.865	1.167	1.252	0.817	-1.33072	down	3.03369e-06	2.68081e-05	uncharacterized protein
C8R40DRAFT_1089868	77.018	122.696	38.452	8.418	7.739	9.173	-3.2329	down	2.57449e-30	3.71129e-28	uncharacterized protein
C8R40DRAFT_1037786	69.149	131.963	50.151	10.798	12.437	8.791	-2.97176	down	1.54096e-26	1.75596e-24	uncharacterized protein
C8R40DRAFT_1218802	1.972	4.084	1.672	7.837	7.535	7.365	1.55651	up	2.05145e-07	2.34214e-06	uncharacterized protein
C8R40DRAFT_989414	1.125	1.884	1.065	5.745	6.632	5.421	2.12638	up	6.77331e-12	1.60799e-10	uncharacterized protein
C8R40DRAFT_1159040	1.336	2.096	1.195	7.614	7.08	7.228	2.24349	up	2.31347e-13	6.55941e-12	Six-hairpin glycosidase-like protein
C8R40DRAFT_1089956	1.152	1.102	0.662	1.833	1.708	2.685	1.09353	up	0.00122977	0.00531965	uncharacterized protein
C8R40DRAFT_769091	16.645	11.345	37.952	58.866	46.494	70.578	1.41576	up	1.1847e-06	1.16188e-05	acid protease
C8R40DRAFT_1089970	29.293	42.59	36.104	13.098	13.702	13.394	-1.42574	down	2.14499e-08	3.03366e-07	NMD3 family-domain-containing protein
C8R40DRAFT_769932	2.247	2.151	1.056	5.462	4.375	5.717	1.51138	up	3.96226e-07	4.25576e-06	aspartic peptidase A1
C8R40DRAFT_1167251	0.604	0.893	1.351	4.247	5.698	2.389	2.11345	up	2.95374e-12	7.44031e-11	uncharacterized protein
C8R40DRAFT_1167252	1.558	1.54	0.737	4.599	4.285	6.637	2.01607	up	3.40648e-11	7.29847e-10	uncharacterized protein
C8R40DRAFT_1090009	1.655	1.653	1.642	3.992	4.465	3.157	1.22986	up	3.48841e-05	0.000236213	nuclear condensing complex subunit
C8R40DRAFT_1066966	59.684	134.254	37.036	435.193	534.394	285.933	2.44247	up	5.0688e-17	2.26299e-15	uncharacterized protein
C8R40DRAFT_1038153	1.337	2.281	0.495	0.361	0.402	0.19	-2.10616	down	8.28974e-09	1.26192e-07	HAD-like domain-containing protein
C8R40DRAFT_1090051	0.096	0.736	0.455	1.561	1.331	2.476	2.05782	up	1.18623e-09	2.04808e-08	uncharacterized protein
C8R40DRAFT_1090052	0.06	1.204	0.17	3.195	2.634	3.811	2.74642	up	4.14488e-17	1.87854e-15	uncharacterized protein
C8R40DRAFT_1167297	2.117	2.802	1.736	4.568	3.731	5.641	1.06638	up	0.000644684	0.00303926	uncharacterized protein
C8R40DRAFT_1167300	3.542	4.34	4.578	2.103	1.152	2.255	-1.17674	down	1.10317e-05	8.4775e-05	uncharacterized protein
C8R40DRAFT_772447	19.079	21.446	17.221	49.421	34.242	63.87	1.3532	up	3.62649e-06	3.14199e-05	WD40-repeat-containing domain protein
C8R40DRAFT_1167312	3.405	2.172	2.072	7.475	6.01	5.116	1.2817	up	6.84974e-05	0.000424836	uncharacterized protein
C8R40DRAFT_1167314	1.457	2.163	3.946	0.416	0.298	0.656	-2.46277	down	5.876e-14	1.78442e-12	uncharacterized protein
C8R40DRAFT_1037983	1.726	3.144	2.055	5.018	5.007	3.877	1.00509	up	0.00181667	0.007411	recombination protein Rad52
C8R40DRAFT_773452	0.972	1.638	1.3	3.306	2.966	2.667	1.19232	up	0.000118206	0.000693621	uncharacterized protein
C8R40DRAFT_1067022	41.314	74.635	12.553	19.88	18.907	20.557	-1.11458	down	7.18898e-06	5.79234e-05	peroxisomal dehydratase
C8R40DRAFT_1090197	4.027	4.429	2.589	15.565	27.257	2.529	2.03744	up	2.0751e-12	5.31662e-11	uncharacterized protein
C8R40DRAFT_1167334	153.946	101.509	145.684	37.375	34.836	41.334	-1.82081	down	3.06616e-12	7.659e-11	uncharacterized protein
C8R40DRAFT_1090246	811.083	1694.92	1067.27	326.787	315.571	340.148	-1.8627	down	1.04941e-12	2.78407e-11	uncharacterized protein
C8R40DRAFT_1090255	3.739	5.382	5.232	14.26	17.139	9.717	1.51815	up	1.81611e-07	2.10153e-06	non-SMC mitotic condensation complex subunit 1-domain-containing protein
C8R40DRAFT_1090256	1.132	0.995	1.274	4.658	3.9	5.208	2.01612	up	1.5724e-11	3.52318e-10	FAD binding domain-containing protein
C8R40DRAFT_1090278	17.507	25.945	10.189	72.134	106.391	37.026	2.00656	up	4.91682e-12	1.19089e-10	uncharacterized protein
C8R40DRAFT_1067042	0.57	0.489	0.409	1.854	3.051	0.235	1.80581	up	1.27488e-08	1.86479e-07	cytochrome P450 1
C8R40DRAFT_774955	3.146	21.986	1.435	21.363	33.265	8.865	1.25687	up	2.02998e-05	0.000145523	2 beta-glucanase
C8R40DRAFT_775537	0.839	2.039	0.966	4.322	5.915	3.379	1.82382	up	1.66583e-09	2.83927e-08	2 beta-glucan
C8R40DRAFT_1067049	6.659	13.454	7.265	58.554	59.023	59.172	2.69048	up	4.48406e-20	2.81066e-18	uncharacterized protein
C8R40DRAFT_1037752	0.45	1.267	0.953	3.649	3.664	3.544	2.02249	up	7.46624e-11	1.52187e-09	endogalactanase
C8R40DRAFT_1037760	14.901	17.476	13.944	37.682	34.121	41.357	1.28857	up	1.11455e-05	8.55941e-05	uncharacterized protein
C8R40DRAFT_1037836	47.435	124.206	9.285	11.246	8.661	11.905	-2.50764	down	3.7373e-20	2.37855e-18	putative malate dehydrogenase
C8R40DRAFT_779092	1.999	1.511	1.942	5.233	4.16	6.239	1.51913	up	1.32383e-06	1.27431e-05	uncharacterized protein
C8R40DRAFT_1037969	72.922	57.989	83.037	156.157	126.125	185.899	1.1298	up	0.000127537	0.000739331	high affinity methionine permease
C8R40DRAFT_1159127	47.699	40.61	48.976	163.409	168.889	157.649	1.83543	up	2.50185e-10	4.77426e-09	uncharacterized protein
C8R40DRAFT_1037528	9.972	6.753	8.685	32.879	40.533	25.119	1.95505	up	1.99553e-11	4.4134e-10	uncharacterized protein
C8R40DRAFT_781439	72.147	67.455	56.307	14.579	10.611	18.927	-2.1507	down	6.38708e-16	2.49743e-14	uncharacterized protein
C8R40DRAFT_1067083	133.476	145.618	181.613	60.786	66.568	54.258	-1.34298	down	1.07964e-07	1.329e-06	uncharacterized protein
C8R40DRAFT_1067086	19.38	7.097	1.834	1.274	0.663	1.419	-3.07541	down	2.74821e-25	2.96237e-23	uncharacterized protein
C8R40DRAFT_781808	4.92	3.262	4.511	12.186	9.624	13.214	1.46409	up	7.16127e-07	7.38024e-06	uncharacterized protein
C8R40DRAFT_1038207	25.538	41.283	8.853	0.782	0.637	0.941	-5.00116	down	5.6539e-56	3.56047e-53	uncharacterized protein
C8R40DRAFT_1142638	0.336	3.059	0.212	0.465	0.36	0.549	-1.39047	down	2.5066e-06	2.25669e-05	uncharacterized protein
C8R40DRAFT_1037982	27.331	20.909	25.743	147.031	155.628	141.374	2.58535	up	9.51167e-19	5.24457e-17	uncharacterized protein
C8R40DRAFT_1159146	236.039	344.054	254.408	127.735	122.788	134.544	-1.1158	down	6.69956e-06	5.43828e-05	histone-fold-containing protein
C8R40DRAFT_1037659	1.771	2.182	1.447	4.599	4.459	4.724	1.35127	up	8.50887e-06	6.71118e-05	BNR/Asp-box repeat protein
C8R40DRAFT_784456	61.725	174.014	72.859	23.342	32.6	13.503	-2.15174	down	6.87178e-16	2.66087e-14	uncharacterized protein
C8R40DRAFT_1037910	1424.94	725.458	1374.99	12.146	11.334	15.734	-6.49016	down	2.61696e-83	7.82799e-80	fruit-body specific protein A
C8R40DRAFT_1091016	37.399	175.51	63.012	34.008	35.127	29.131	-1.48946	down	5.4022e-09	8.52736e-08	uncharacterized protein
C8R40DRAFT_787003	88.433	131.002	85.597	30.184	34.486	27.519	-1.72626	down	3.16129e-11	6.82759e-10	uncharacterized protein
C8R40DRAFT_1038103	13.579	12.968	14.666	35.443	42.207	25.862	1.32856	up	5.52117e-06	4.58119e-05	uncharacterized protein
C8R40DRAFT_1067142	30.069	21.857	28.347	79.917	100.392	52.176	1.53412	up	1.30914e-07	1.5617e-06	uncharacterized protein
C8R40DRAFT_788621	0.406	1.45	0.743	0.252	0.214	0.412	-1.56241	down	9.94386e-07	9.97303e-06	uncharacterized protein
C8R40DRAFT_789549	8.247	29.635	18.591	8.711	9.263	8.322	-1.10263	down	9.64207e-06	7.52559e-05	uncharacterized protein
C8R40DRAFT_790436	18.618	7.044	23.341	6.523	4.618	8.518	-1.31755	down	2.09743e-07	2.38326e-06	uncharacterized protein
C8R40DRAFT_1163731	20.06	19.233	26.924	10.515	11.176	11.288	-1.00559	down	4.26501e-05	0.000282563	protein-tyrosine phosphatase-like protein
C8R40DRAFT_1177135	17.659	11.937	34.494	7.629	8.169	9.687	-1.33035	down	1.91917e-07	2.21222e-06	uncharacterized protein
C8R40DRAFT_1060463	49.968	30.982	43.692	90.489	101.59	80.995	1.13148	up	0.000125664	0.000730596	GroES-like protein
C8R40DRAFT_1132401	101.32	332.583	140.983	5.374	5.626	5.66	-5.10856	down	2.78523e-60	2.08283e-57	salicylate hydroxylase
C8R40DRAFT_1074364	1.706	1.701	1.279	6.113	5.27	4.563	1.76611	up	4.43489e-08	5.91566e-07	uncharacterized protein
C8R40DRAFT_791318	5.828	4.365	4.363	1.781	1.888	3.04	-1.1171	down	1.33771e-05	0.000100919	uncharacterized protein
C8R40DRAFT_792183	19.467	21.935	23.136	55.095	54.08	57.054	1.36491	up	2.93151e-06	2.6059e-05	uncharacterized protein
C8R40DRAFT_1163751	7.114	10.072	7.511	3.935	4.926	2.369	-1.13677	down	7.33554e-06	5.89058e-05	Manganese/iron superoxide dismutase
C8R40DRAFT_1132539	6.085	6.23	6.231	14.042	11.055	18.088	1.21929	up	3.57296e-05	0.000240712	uncharacterized protein
C8R40DRAFT_1022945	31.777	69.664	50.247	23.582	15.551	29.001	-1.15463	down	4.13437e-06	3.5451e-05	uncharacterized protein
C8R40DRAFT_1220074	16.828	15.46	8.898	3.484	2.589	2.866	-2.20359	down	2.39106e-16	9.76416e-15	uncharacterized protein
C8R40DRAFT_794187	31.686	10.445	5.13	3.134	1.046	4.909	-2.37807	down	4.1286e-18	2.12012e-16	uncharacterized protein
C8R40DRAFT_794357	0.479	1.162	0.786	2.614	2.084	3.371	1.73197	up	5.89564e-08	7.68424e-07	uncharacterized protein
C8R40DRAFT_1060647	71.342	131.751	46.776	302.745	379.069	216.946	1.84675	up	1.72514e-10	3.34544e-09	alpha-glucosidase
C8R40DRAFT_794655	3.678	5.198	1.208	18.795	23.637	12.128	2.43543	up	1.12208e-16	4.77782e-15	uncharacterized protein
C8R40DRAFT_1155932	0.998	8.491	0.705	1.215	1.425	1.051	-1.46489	down	3.03103e-08	4.17814e-07	uncharacterized protein
C8R40DRAFT_795619	20.77	20.38	22.645	43.19	38.454	47.479	1.0172	up	0.000641205	0.00302747	concanavalin A-like lectin/glucanase domain-containing protein
C8R40DRAFT_1060743	4.591	6.517	8.144	2.709	2.464	4.432	-1.00293	down	7.22355e-05	0.000444597	uncharacterized protein
C8R40DRAFT_1177242	12.472	12.926	7.745	23.338	15.76	29.628	1.05208	up	0.000432829	0.00215873	uncharacterized protein
C8R40DRAFT_1060607	20.284	20.872	25.947	53.92	53.051	52.345	1.2474	up	2.13405e-05	0.000152076	uncharacterized protein
C8R40DRAFT_1177249	0.421	0.605	0.498	1.173	0.599	1.49	1.09638	up	0.00167778	0.00691753	NAD-binding protein
C8R40DRAFT_798296	10.053	13.45	9.289	22.359	21.753	25.085	1.0773	up	0.000332087	0.00172159	uncharacterized protein
C8R40DRAFT_1132880	198.769	197.873	202.849	78.827	78.523	79.966	-1.33692	down	1.17397e-07	1.4275e-06	uncharacterized protein
C8R40DRAFT_1132889	113.145	128.037	131.921	56.202	52.738	56.963	-1.16922	down	2.61728e-06	2.34751e-05	WD40-repeat-containing domain protein
C8R40DRAFT_1074464	0.706	2.228	0.935	9.429	3.626	15.735	2.89457	up	3.02e-19	1.71253e-17	uncharacterized protein
C8R40DRAFT_1132980	1.649	1.762	0.858	9.794	5.513	14.2	2.78822	up	5.15896e-20	3.19829e-18	uncharacterized protein
C8R40DRAFT_800180	0.134	0.448	0.063	1.246	2.047	0.727	2.63421	up	1.12294e-09	1.95007e-08	uncharacterized protein
C8R40DRAFT_1074466	1.38	0.922	2.908	6.851	5.944	7.449	1.95752	up	6.7185e-11	1.37413e-09	uncharacterized protein
C8R40DRAFT_1133000	12.767	23.477	8.738	54.459	58.125	55.975	1.90576	up	4.93179e-11	1.02446e-09	general substrate transporter
C8R40DRAFT_800542	3.808	4.869	3.361	1.91	1.198	2.6	-1.07614	down	2.21084e-05	0.000156803	purine nucleoside permease-domain-containing protein
C8R40DRAFT_800965	3.058	7.072	4.1	17.879	16.438	21.571	1.97338	up	1.46585e-11	3.30923e-10	uncharacterized protein
C8R40DRAFT_1074473	21.252	19.304	32.055	10.274	11.068	10.128	-1.20613	down	2.23597e-06	2.04693e-05	uncharacterized protein
C8R40DRAFT_1163803	2.038	0.871	1.343	6.635	1.403	11.361	2.18897	up	1.13615e-12	2.99429e-11	uncharacterized protein
C8R40DRAFT_1060780	3.949	5.585	4.251	10.115	10.721	7.175	1.02273	up	0.000705136	0.00327267	uncharacterized protein
C8R40DRAFT_802010	49.702	102.97	66.023	22.041	22.291	21.944	-1.72232	down	3.40982e-11	7.29847e-10	uncharacterized protein
C8R40DRAFT_1177310	6.313	4.579	5.555	15.52	15.92	15.014	1.49781	up	2.58221e-07	2.88265e-06	uncharacterized protein
C8R40DRAFT_1060879	29.025	25.073	27.705	87.664	104.567	70.2	1.68168	up	6.43192e-09	9.99454e-08	cytochrome P450 monooxygenase pc-1
C8R40DRAFT_802634	0.648	0.241	0.187	0.914	0.231	1.449	1.26715	up	0.000195157	0.00108154	uncharacterized protein
C8R40DRAFT_803437	32.97	32.744	28.91	77.854	75.936	77.308	1.2882	up	1.08587e-05	8.36062e-05	uncharacterized protein
C8R40DRAFT_1060800	5.817	7.492	4.261	13.063	12.068	12.2	1.08713	up	0.000277801	0.00148322	uncharacterized protein
C8R40DRAFT_802807	1.853	1.482	1.092	3.115	2.251	4.163	1.10547	up	0.000457995	0.00225882	uncharacterized protein
C8R40DRAFT_1061089	36.567	27.31	43.006	15.027	15.669	15.156	-1.22092	down	1.21872e-06	1.1894e-05	acyltransferase-domain-containing protein
C8R40DRAFT_1061065	10.054	13.209	11.952	33.975	45.072	22.293	1.52486	up	1.63884e-07	1.90932e-06	uncharacterized protein
C8R40DRAFT_804412	39.721	32.392	39.711	88.732	93.257	80.671	1.23194	up	2.66026e-05	0.000184308	uncharacterized protein
C8R40DRAFT_1163826	125.073	538.175	48.593	10.379	8.065	13.151	-4.49366	down	4.71265e-50	2.0884e-47	uncharacterized protein
C8R40DRAFT_1061060	127.651	101.313	124.146	53.179	67.235	40.079	-1.13759	down	4.65173e-06	3.94178e-05	cytochrome oxidase assembly protein-domain-containing protein
C8R40DRAFT_1060964	31.93	33.283	24.585	67.14	65.494	67.245	1.15435	up	9.32616e-05	0.000561588	putative methyltransferase-domain-containing protein
C8R40DRAFT_1133370	1.298	3.03	0.915	0.851	0.72	0.994	-1.03057	down	6.4e-05	0.000401342	uncharacterized protein
C8R40DRAFT_805229	314.886	216.699	285.045	81.724	86.643	73.896	-1.7531	down	1.51442e-11	3.41244e-10	uncharacterized protein
C8R40DRAFT_1177379	37.658	24.827	39.236	14.363	14.787	16.377	-1.15977	down	3.79969e-06	3.27545e-05	mitochondrial 18 KDa protein-domain-containing protein
C8R40DRAFT_1133410	0.633	1.284	0.647	1.863	2.152	1.736	1.16448	up	0.000298834	0.00157305	uncharacterized protein
C8R40DRAFT_1177403	22.535	21.027	22.257	51.056	51.003	50.867	1.21622	up	3.4959e-05	0.000236452	P-loop containing nucleoside triphosphate hydrolase protein
C8R40DRAFT_1163860	5.807	9.38	5.849	17.578	17.901	15.503	1.27701	up	1.57428e-05	0.000116706	Dihydroorotase
C8R40DRAFT_1133492	4.495	3.464	2.597	14.272	17.884	12.574	2.08287	up	4.56735e-12	1.11755e-10	uncharacterized protein
C8R40DRAFT_1177435	0.471	1.804	0.583	2.272	1.505	3.273	1.30172	up	2.62094e-05	0.000182005	cytochrome P450
C8R40DRAFT_994566	2.293	4.423	1.24	6.748	6.617	5.502	1.24544	up	4.66262e-05	0.000304854	uncharacterized protein
C8R40DRAFT_1061230	0.126	1.692	0.239	2.465	1.54	3.184	1.80375	up	7.81414e-09	1.19713e-07	cytochrome P450
C8R40DRAFT_808415	0.425	0.09	0	0.587	0.327	1.336	2.12082	up	1.29306e-06	1.25072e-05	uncharacterized protein
C8R40DRAFT_808414	0.649	0.569	0.179	1.708	0.668	2.822	1.89336	up	1.07104e-08	1.5821e-07	uncharacterized protein
C8R40DRAFT_808728	29.911	27.631	28.208	8.655	7.213	9.886	-1.73522	down	2.72589e-11	5.94086e-10	uncharacterized protein
C8R40DRAFT_1061140	314.852	82.493	244.384	48.738	45.133	55.289	-2.10508	down	2.18302e-15	7.96338e-14	alpha/beta-hydrolase
C8R40DRAFT_809571	2.977	25.745	6.787	3.062	3.264	4.066	-1.77242	down	1.72989e-11	3.84723e-10	uncharacterized protein
C8R40DRAFT_1061202	7.046	8.374	7.386	3.139	3.07	3.297	-1.26224	down	1.24125e-06	1.20843e-05	uncharacterized protein
C8R40DRAFT_1177450	0.652	0.78	1.184	0.056	0.107	0.089	-3.36045	down	2.00629e-17	9.48824e-16	uncharacterized protein
C8R40DRAFT_1061226	0.314	0.351	0.223	1.058	0.776	0.855	1.59518	up	7.56915e-06	6.0538e-05	uncharacterized protein
C8R40DRAFT_810031	0.44	1.004	0.929	0.316	0.201	0.552	-1.14823	down	0.000333033	0.00172525	uncharacterized protein
C8R40DRAFT_810335	1.708	1.635	1.184	5.941	2.894	8.528	1.93868	up	1.92748e-10	3.73176e-09	uncharacterized protein
C8R40DRAFT_810459	3.105	2.766	2.514	6.069	3.319	8.943	1.12812	up	0.000189853	0.00105557	uncharacterized protein
C8R40DRAFT_1133772	6.593	8.234	7.17	21.75	18.531	25.536	1.58102	up	8.04428e-08	1.02503e-06	uncharacterized protein
C8R40DRAFT_1133861	1107.93	960.474	1066.62	43.852	36.96	52.736	-4.55301	down	4.93379e-51	2.36131e-48	uncharacterized protein
C8R40DRAFT_1133914	1.25	1.474	1.648	3.654	4.236	3.4	1.36807	up	7.27449e-06	5.84942e-05	uncharacterized protein
C8R40DRAFT_1177502	91.217	62.92	60.992	172.204	189.366	151.404	1.25367	up	1.85004e-05	0.000134319	uncharacterized protein
C8R40DRAFT_1241495	19.213	17.942	20.231	42.39	38.503	44.763	1.13067	up	0.000126442	0.000733694	RNA dependent RNA polymerase-domain-containing protein
C8R40DRAFT_1061538	2.742	3.35	2.513	14.72	14.588	14.782	2.3568	up	9.91698e-16	3.74311e-14	general substrate transporter
C8R40DRAFT_814718	0.917	0.7	0.763	2.543	1.985	2.899	1.64058	up	5.73879e-08	7.51254e-07	uncharacterized protein
C8R40DRAFT_1074663	5.407	7.818	8.899	3.295	3.929	2.184	-1.23339	down	1.31411e-06	1.26904e-05	uncharacterized protein
C8R40DRAFT_815711	33.202	23.408	38.347	140.109	180.854	99.1	2.14522	up	1.3908e-13	4.02927e-12	uncharacterized protein
C8R40DRAFT_1074666	39.235	30.597	31.898	112.102	108.589	110.467	1.70275	up	4.3161e-09	6.88563e-08	uncharacterized protein
C8R40DRAFT_816003	8.579	6.324	9.307	86.961	81.247	96.536	3.45076	up	1.59745e-30	2.35969e-28	uncharacterized protein
C8R40DRAFT_1134140	12422.3	12634.1	13661.3	3478.28	2141.47	4989.06	-1.86773	down	8.96345e-13	2.40466e-11	putative mannanase
C8R40DRAFT_1163900	17.872	37.394	16.334	56.143	74.723	36.594	1.22575	up	2.98588e-05	0.000204734	general substrate transporter
C8R40DRAFT_1177577	38.05	39.304	38.43	144.188	158.131	122.224	1.87445	up	9.83449e-11	1.96444e-09	uncharacterized protein
C8R40DRAFT_816759	2.546	2.168	2.543	5.663	4.202	7.827	1.2853	up	1.99877e-05	0.000143463	uncharacterized protein
C8R40DRAFT_1134174	567.979	771.635	454.955	1192.7	932.851	1470.73	1.00287	up	0.000761563	0.00351276	GMC oxidoreductase-domain-containing protein
C8R40DRAFT_1177595	225.499	212.303	165.356	62.028	37.367	85.787	-1.70358	down	4.68239e-11	9.77745e-10	Chloroperoxidase
C8R40DRAFT_818711	7.145	6.066	5.525	49.802	29.19	72.627	3.01636	up	2.85758e-24	2.67116e-22	PLC-like phosphodiesterase
C8R40DRAFT_1074702	4.771	4.589	6.104	10.892	11.054	10.629	1.0747	up	0.000310833	0.00163119	IucC family-domain-containing protein
C8R40DRAFT_1061644	42.453	144.664	28.975	185.333	207.989	158.271	1.35195	up	3.5844e-06	3.11339e-05	glycoside hydrolase family 95 protein
C8R40DRAFT_819471	33.73	29.694	26.528	3.999	4.327	4.244	-2.83887	down	1.35777e-24	1.33161e-22	amp dependent CoA ligase
C8R40DRAFT_1074708	2.762	2.366	1.433	5.099	4.974	5.597	1.25563	up	3.27228e-05	0.000222712	uncharacterized protein
C8R40DRAFT_819811	4.985	19.183	4.075	4.738	5.827	3.168	-1.04008	down	2.86696e-05	0.000197372	uncharacterized protein
C8R40DRAFT_1221457	16.652	45.503	12.139	101.984	79.731	127.056	2.05518	up	1.42804e-12	3.73068e-11	ketose-bisphosphate aldolase
C8R40DRAFT_1134457	99.002	151.594	114.139	59.023	59.473	57.474	-1.05151	down	1.92592e-05	0.000139152	uncharacterized protein
C8R40DRAFT_1134525	5.606	14.79	5.593	4.552	4.492	2.967	-1.11335	down	6.26731e-05	0.000395508	uncharacterized protein
C8R40DRAFT_1061718	355.679	333.151	362.303	67.825	55.135	80.006	-2.37262	down	1.23932e-18	6.771e-17	uncharacterized protein
C8R40DRAFT_1177686	123.413	53.158	111.342	204.612	246.238	151.558	1.0651	up	0.000321474	0.00167746	uncharacterized protein
C8R40DRAFT_1074746	12.827	7.7	14.667	24.707	23.229	25.994	1.07077	up	0.000302036	0.00158851	uncharacterized protein
C8R40DRAFT_1027155	1.512	1.769	1.113	4.178	1.661	6.216	1.4554	up	0.000136209	0.000784662	uncharacterized protein
C8R40DRAFT_1163941	10.725	11.928	8.882	3.85	3.975	4.836	-1.31636	down	2.66784e-07	2.96937e-06	uncharacterized protein
C8R40DRAFT_1263493	1.056	1.597	1.967	3.564	3.198	4.225	1.24929	up	6.59462e-05	0.000410107	uncharacterized protein
C8R40DRAFT_1067171	0.449	0.339	0.291	1.175	0.934	1.517	1.74587	up	2.09259e-07	2.38002e-06	uncharacterized protein
C8R40DRAFT_1038817	83.475	46.271	67.907	23.16	27.175	20.55	-1.47938	down	8.25087e-09	1.2592e-07	histone-fold-containing protein
C8R40DRAFT_826464	2.511	1.202	1.618	9.521	5.963	14.134	2.47333	up	9.17564e-17	3.97777e-15	uncharacterized protein
C8R40DRAFT_1067176	190.006	101.095	114.429	795.325	564.319	1055.63	2.5743	up	1.25062e-18	6.80165e-17	uncharacterized protein
C8R40DRAFT_1159191	7.686	7.728	9.669	18.344	18.173	18.84	1.14196	up	0.000189538	0.00105431	cytochrome oxidase c subunit VIb-domain-containing protein
C8R40DRAFT_824964	158.595	91.278	128.987	355.188	388.18	316.805	1.48456	up	3.16978e-07	3.47948e-06	uncharacterized protein
C8R40DRAFT_1091258	1.219	0.903	1.377	2.893	2.177	3.252	1.24927	up	0.000116861	0.000687437	uncharacterized protein
C8R40DRAFT_825403	6.808	6.118	4.777	14.045	9.193	19.593	1.27452	up	1.6143e-05	0.000119303	uncharacterized protein
C8R40DRAFT_1091334	0.917	0.923	0.898	6.682	6.218	6.759	2.84264	up	7.2952e-21	4.90376e-19	MFS general substrate transporter
C8R40DRAFT_826372	28.61	46.828	22.645	68.279	64.738	69.151	1.04346	up	0.00045321	0.00224077	uncharacterized protein
C8R40DRAFT_1091454	21.435	24.917	10.073	7.986	9.165	7.084	-1.21914	down	1.17031e-06	1.14871e-05	uncharacterized protein
C8R40DRAFT_1221831	4.442	3.651	5.155	242.495	387.955	83.46	5.75158	up	7.58989e-68	9.0813e-65	serine carboxypeptidase
C8R40DRAFT_1159204	89.735	43.035	98.073	199.277	146.03	266.117	1.40525	up	1.41133e-06	1.34662e-05	uncharacterized protein
C8R40DRAFT_827645	104.69	136.912	105.323	306.225	289.498	320.043	1.40035	up	1.52295e-06	1.44276e-05	uncharacterized protein
C8R40DRAFT_1167574	30.477	27.193	26.776	58.648	58.634	58.869	1.06068	up	0.000359102	0.00184379	uncharacterized protein
C8R40DRAFT_1159211	1170.16	1405.17	1001.95	2887.74	2949.51	2799.15	1.27156	up	1.37303e-05	0.000103258	cyclophilin
C8R40DRAFT_1159212	0.904	1.639	0.9	13.928	13.976	16.747	3.69579	up	4.85579e-33	9.37089e-31	Alpha/Beta hydrolase protein
C8R40DRAFT_1167586	1.359	1.192	1.115	10.373	11.597	10.129	3.1292	up	1.53646e-24	1.49462e-22	uncharacterized protein
C8R40DRAFT_1091679	20.145	20.38	20.023	77.404	77.501	80.105	1.95652	up	1.45866e-11	3.29922e-10	Metallo-dependent phosphatase
C8R40DRAFT_1067228	376.112	288.763	409.528	105.22	109.15	103.673	-1.75623	down	1.3969e-11	3.18361e-10	uncharacterized protein
C8R40DRAFT_1167594	0.762	1.046	1.129	0.412	0.393	0.432	-1.24548	down	6.07982e-05	0.000385098	uncharacterized protein
C8R40DRAFT_1091746	12.478	9.265	8.585	22.202	19.67	25.205	1.14509	up	0.000113422	0.000668848	cyclophilin-like domain-containing protein
C8R40DRAFT_1159218	501.775	350.69	355.29	127.532	171.229	78.435	-1.67893	down	8.40235e-11	1.69249e-09	amidase signature domain-containing protein
C8R40DRAFT_1167601	5.472	10.077	7.138	3.287	2.772	3.752	-1.20914	down	3.53649e-06	3.07515e-05	uncharacterized protein
C8R40DRAFT_831266	5.255	7.501	5.179	26.611	24.013	26.669	2.10737	up	5.02597e-13	1.38882e-11	uncharacterized protein
C8R40DRAFT_830958	31.413	33.518	28.192	63.276	55.469	69.335	1.01411	up	0.000672749	0.003148	Aldo/keto reductase
C8R40DRAFT_831673	11.173	14.263	15.784	6.42	6.081	6.383	-1.12606	down	6.14909e-06	5.03586e-05	uncharacterized protein
C8R40DRAFT_1091812	5.161	6.979	5.933	12.534	13.547	12.07	1.07776	up	0.000314547	0.00164707	uncharacterized protein
C8R40DRAFT_831646	12.794	10.854	20.387	5.358	4.304	7.166	-1.38763	down	5.61219e-08	7.35485e-07	uncharacterized protein
C8R40DRAFT_1091842	2.838	3.025	3.641	0.73	0.715	0.477	-2.30413	down	7.54951e-16	2.90964e-14	uncharacterized protein
C8R40DRAFT_1167617	20.809	12.902	24.768	8.578	7.741	9.315	-1.18977	down	1.93309e-06	1.79437e-05	uncharacterized protein
C8R40DRAFT_1263556	692.256	1004.99	826.052	242.744	199.982	287.871	-1.78816	down	6.35628e-12	1.515e-10	uncharacterized protein
C8R40DRAFT_1167625	516.061	245.517	628.271	70.799	36.123	110.223	-2.67818	down	1.52662e-22	1.20171e-20	uncharacterized protein
C8R40DRAFT_1271145	20.433	15.165	24.454	39.613	40.915	39.74	1.00193	up	0.000783897	0.00359499	uncharacterized protein
C8R40DRAFT_1091916	9.448	8.453	8.869	23.474	28.542	18.466	1.39654	up	2.96018e-06	2.6236e-05	uncharacterized protein
C8R40DRAFT_1067268	2.463	2.68	2.033	4.973	2.83	7.032	1.04744	up	0.000626798	0.00297251	uncharacterized protein
C8R40DRAFT_833974	35.796	44.018	45.204	19.677	20.196	19.605	-1.07167	down	1.40349e-05	0.000105218	uncharacterized protein
C8R40DRAFT_1159243	621.041	640.615	667.212	1303.13	1262.27	1347.65	1.02054	up	0.000595031	0.00283987	manganese superoxide dismutase
C8R40DRAFT_1167650	14.321	15.261	14.493	42.246	42.536	44.492	1.55233	up	1.0523e-07	1.29667e-06	uncharacterized protein
C8R40DRAFT_1159245	15.883	19.168	12.444	32.862	34.511	33.02	1.07976	up	0.000278842	0.00148745	tyrosine tRNA ligase
C8R40DRAFT_1167656	80.054	125.731	84.878	233.394	262.159	196.14	1.25078	up	1.94796e-05	0.000140366	uncharacterized protein
C8R40DRAFT_1038761	1.353	0.935	0.356	3.737	3.342	3.106	1.94444	up	2.34107e-08	3.28458e-07	uncharacterized protein
C8R40DRAFT_1167663	8.942	13.807	11.949	1.868	2.414	1.553	-2.57143	down	1.05876e-19	6.24043e-18	ribosome recycling factor domain-containing protein
C8R40DRAFT_1092005	64.768	106.726	109.413	39.476	51.26	28.766	-1.23304	down	8.59227e-07	8.71242e-06	uncharacterized protein
C8R40DRAFT_1092113	6.482	3.536	8.457	14.602	13.804	16.079	1.26761	up	1.68233e-05	0.000123696	MFS general substrate transporter
C8R40DRAFT_1092123	2.477	0.547	0.767	0.296	0.283	0.415	-1.92805	down	2.34162e-08	3.28458e-07	uncharacterized protein
C8R40DRAFT_1092124	12.448	6.779	5.076	17.508	18.502	14.092	1.04364	up	0.000738355	0.00341493	uncharacterized protein
C8R40DRAFT_1038399	80.811	104.236	79.401	41.493	50.557	35.192	-1.05539	down	1.97115e-05	0.00014165	uncharacterized protein
C8R40DRAFT_836137	124.605	144.875	97.559	57.554	55.298	59.844	-1.08769	down	1.09898e-05	8.45071e-05	uncharacterized protein
C8R40DRAFT_1167825	1.523	0.24	0.39	0.13	0.23	0.136	-2.11125	down	1.29833e-10	2.54664e-09	uncharacterized protein
C8R40DRAFT_837148	9.217	32.965	19.995	9.769	8.037	11.291	-1.09543	down	1.03293e-05	8.00455e-05	uncharacterized protein
C8R40DRAFT_1163951	16.15	13.567	10.336	36.222	34.555	40.649	1.47603	up	4.44918e-07	4.72356e-06	glutathione S-transferase
C8R40DRAFT_837753	1.37	0.746	0.798	4.191	4.435	4.08	2.12329	up	3.00459e-12	7.53668e-11	uncharacterized protein
C8R40DRAFT_838056	0.526	0.537	0.465	1.745	1.734	2.062	1.85645	up	4.07248e-08	5.47497e-07	uncharacterized protein
C8R40DRAFT_838018	11.287	12.295	11.473	73.064	68.143	81.097	2.66474	up	9.86903e-20	5.84569e-18	sugar transporter
C8R40DRAFT_1163964	3.931	4.349	4.029	8.959	8.301	8.636	1.07283	up	0.000357888	0.0018394	FMN-dependent dehydrogenase-domain-containing protein
C8R40DRAFT_1177830	4.04	5.484	4.883	10.371	10.762	9.076	1.06805	up	0.000378664	0.00192879	phosphatase 2C-like domain-containing protein
C8R40DRAFT_1177832	1.274	0.731	0.999	2.94	2.769	3.305	1.58432	up	1.93036e-07	2.22084e-06	laccase 1
C8R40DRAFT_1074834	155.288	193.8	136.022	78.432	72.037	85.262	-1.04116	down	2.29391e-05	0.000162214	uncharacterized protein
C8R40DRAFT_1163979	19.743	17.871	15.77	38.171	35.171	37.347	1.05199	up	0.000454235	0.00224305	Ctf8-domain-containing protein
C8R40DRAFT_840469	3.565	2.209	4.008	7.415	6.763	8.084	1.18613	up	6.67037e-05	0.000414482	MFS general substrate transporter
C8R40DRAFT_1135093	113.654	117.446	95.046	231.538	235.283	225.633	1.08619	up	0.000240121	0.0013012	Alpha/Beta hydrolase protein
C8R40DRAFT_1135115	9.98	14.496	3.363	2.924	2.671	2.626	-1.75935	down	2.31693e-11	5.09597e-10	uncharacterized protein
C8R40DRAFT_1163988	13.966	7.394	11.839	29.058	23.139	37.206	1.4291	up	1.06435e-06	1.05948e-05	putative methyltransferase-domain-containing protein
C8R40DRAFT_1074868	24.08	23.451	29.985	50.144	47.716	60.925	1.03448	up	0.000543357	0.00262677	uncharacterized protein
C8R40DRAFT_842459	39.771	47.384	34.953	11.572	12.013	11.684	-1.7916	down	6.42159e-12	1.52752e-10	uncharacterized protein
C8R40DRAFT_1222657	3.631	5.267	13.947	77.389	92.767	60.542	3.33588	up	6.9265e-29	9.00821e-27	alpha-ketoglutarate-dependent sulfonate dioxygenase
C8R40DRAFT_1260726	19.822	21.996	23.999	45.955	48.724	45.523	1.09094	up	0.000235204	0.00127745	uncharacterized protein
C8R40DRAFT_1074885	0.596	0.752	0.154	1.039	0.884	1.563	1.21305	up	0.000429814	0.00214638	uncharacterized protein
C8R40DRAFT_1177916	16.866	21.201	19.841	49.209	56.926	41.567	1.35081	up	4.15619e-06	3.55969e-05	uncharacterized protein
C8R40DRAFT_1222798	82.961	32.888	35.08	12.232	14.3	10.343	-2.03307	down	1.62222e-14	5.3767e-13	3-deoxy-7-phosphoheptulonate synthase
[truncated: 205 more rows]

## Sheet: T2 vs T0
GeneID	D0-1	D0-2	D0-3	D8-1	D8-2	D8-3	logFC	Type	Pvalue	FDR	Product
C8R40DRAFT_314	74.206	70.48	82.608	152.587	155.502	156.173	1.03037	up	0.000604708	0.00352065	vacuolar protein sorting-associated protein 28
C8R40DRAFT_1075571	1.594	2.968	2.125	6.26	7.027	5.026	1.45303	up	1.51528e-06	1.87857e-05	cellulase CEL6B
C8R40DRAFT_1550	2.445	2.106	3.055	0.601	0.647	1.163	-1.65628	down	4.2594e-08	7.21981e-07	uncharacterized protein
C8R40DRAFT_1032127	84.94	77.378	92.813	179.029	184.358	169.607	1.06287	up	0.000405817	0.00250372	20S proteasome subunit
C8R40DRAFT_1064684	8.209	6.046	8.656	1.939	2.429	1.568	-1.94794	down	2.75106e-13	1.11307e-11	uncharacterized protein
C8R40DRAFT_1075668	0.716	0.822	2.146	0.427	0.447	0.892	-1.05951	down	0.000185644	0.0012947	uncharacterized protein
C8R40DRAFT_3081	8.444	12.558	5.724	22.137	30.146	15.032	1.33259	up	1.10166e-05	0.000110406	uncharacterized protein
C8R40DRAFT_1031338	1.844	2.584	2.369	1.006	1.089	0.771	-1.24499	down	2.62185e-06	3.07534e-05	cytochrome P450
C8R40DRAFT_1164352	7.622	9.994	6.277	3.151	2.977	3.092	-1.37346	down	1.21292e-07	1.87194e-06	short-chain dehydrogenase/reductase
C8R40DRAFT_1164359	15.936	17.461	12.72	76.399	49.946	100.847	2.30047	up	1.86586e-15	9.80068e-14	uncharacterized protein
C8R40DRAFT_1157490	15.981	19.606	16.435	38.923	41.031	36.038	1.15679	up	0.000107672	0.000808448	protein kinase
C8R40DRAFT_1269613	1.024	6.144	1.657	0.194	0.124	0.29	-3.85284	down	9.32224e-35	3.01738e-32	Zn(2)-Cys(6) binuclear cluster domain-containing protein
C8R40DRAFT_1164370	31.075	34.04	33.443	13.44	14.923	11.434	-1.30825	down	1.49106e-07	2.26323e-06	mitochondrial intermediate peptidase
C8R40DRAFT_4816	3.495	2.834	4.605	1.616	1.418	2.022	-1.11229	down	1.00085e-05	0.000101491	glycine cleavage system P-protein-domain-containing protein
C8R40DRAFT_1031435	38.034	36.539	33.893	80.695	96.435	63.332	1.14854	up	0.000141876	0.00102541	Clavaminate synthase-like protein
C8R40DRAFT_1032214	1.594	1.849	1.301	3.738	4.875	2.12	1.17737	up	0.000204972	0.00140754	uncharacterized protein
C8R40DRAFT_7048	8.082	5.67	6.149	17.29	24.915	9.669	1.38204	up	4.8915e-06	5.3892e-05	uncharacterized protein
C8R40DRAFT_8684	16.973	12.772	11.139	6.29	6.423	6.337	-1.10162	down	8.07137e-06	8.36907e-05	uncharacterized protein
C8R40DRAFT_1261578	54.234	51.5	49.855	16.518	16.243	18.302	-1.60733	down	3.92148e-10	9.68323e-09	uncharacterized protein
C8R40DRAFT_1064772	34.323	74.751	29.658	15.802	13.17	16.338	-1.61433	down	5.08234e-10	1.23211e-08	uncharacterized protein
C8R40DRAFT_1031774	23.572	25.358	26.917	56.146	58.387	54.47	1.15585	up	0.00010903	0.000815179	uncharacterized protein
C8R40DRAFT_1031864	5.4	4.273	5.701	1.392	1.603	0.823	-2.00875	down	1.2325e-10	3.32442e-09	uncharacterized protein
C8R40DRAFT_1031915	44.911	56.992	38.738	99.583	100.575	94.912	1.06902	up	0.000362521	0.00227664	Arginase/deacetylase
C8R40DRAFT_1076411	20.239	38.521	30.758	6.455	7.823	5.448	-2.18191	down	1.79655e-16	1.05468e-14	uncharacterized protein
C8R40DRAFT_16185	50.866	77.164	69.672	6.872	6.517	6.831	-3.28928	down	4.41221e-31	9.96993e-29	uncharacterized protein
C8R40DRAFT_16520	11.456	24.487	18.67	8.559	9.384	7.299	-1.11333	down	6.02202e-06	6.49727e-05	ribonuclease T2
C8R40DRAFT_16165	74.68	26.565	33.568	4.288	5.28	3.929	-3.31996	down	3.08707e-31	7.10976e-29	uncharacterized protein
C8R40DRAFT_1064843	12.101	12.681	10.786	29.15	29.624	28.752	1.29906	up	1.24803e-05	0.000122612	acyl-CoA N-acyltransferase
C8R40DRAFT_1164542	95.999	82.836	74.804	29.646	41.638	18.458	-1.49889	down	2.13933e-09	4.67529e-08	uncharacterized protein
C8R40DRAFT_1157608	27.067	83.013	51.383	26.062	33.118	20.405	-1.02061	down	2.11801e-05	0.000196022	uncharacterized protein
C8R40DRAFT_21771	119.715	208.593	128.1	75.268	73.197	76.6	-1.01997	down	2.82314e-05	0.000251002	uncharacterized protein
C8R40DRAFT_1076784	23.638	36.808	18.711	8.805	9.592	7.214	-1.62784	down	1.9019e-10	4.98405e-09	uncharacterized protein
C8R40DRAFT_22447	46.773	59.539	56.368	20.119	22.354	16.884	-1.4545	down	7.60407e-09	1.50772e-07	uncharacterized protein
C8R40DRAFT_24178	1.386	17.934	2.398	1.976	2.53	2.111	-1.71419	down	3.47134e-10	8.643e-09	uncharacterized protein
C8R40DRAFT_24221	49.927	64.506	55.106	27.497	32.42	21.634	-1.05582	down	1.24709e-05	0.000122612	heterotrimeric G-protein alpha subunit, GPA3-like protein
C8R40DRAFT_1032147	22.883	56.179	43.503	9.744	11.019	8.251	-2.07861	down	3.00851e-15	1.51386e-13	squalene epoxidase
C8R40DRAFT_1076980	5.267	5.761	4.309	13.323	16.008	11.716	1.42008	up	2.54875e-06	2.99841e-05	cytidine deaminase
C8R40DRAFT_1031583	0.479	0.723	0.548	1.435	0.861	2.709	1.51441	up	2.42911e-06	2.86893e-05	uncharacterized protein
C8R40DRAFT_1064950	70.578	37.084	50.84	25.988	27.708	25.085	-1.00855	down	3.17375e-05	0.000277639	uncharacterized protein
C8R40DRAFT_1077108	40.617	46.978	42.689	20.252	23.14	19.224	-1.05702	down	1.39016e-05	0.000134806	uncharacterized protein
C8R40DRAFT_1032363	95.534	205.963	130.174	54.535	58.121	51.162	-1.39782	down	2.69493e-08	4.8315e-07	cytochrome P450
C8R40DRAFT_27879	1.069	0.85	1.166	2.207	3.276	1.519	1.18171	up	0.000238998	0.00159902	uncharacterized protein
C8R40DRAFT_1164666	78.003	75.244	87.83	32.032	37.057	27.003	-1.32698	down	9.60998e-08	1.5218e-06	uncharacterized protein
C8R40DRAFT_1164667	10.243	9.894	11.769	23.417	25.208	21.311	1.13213	up	0.000194089	0.00134436	histidine phosphatase superfamily
C8R40DRAFT_28898	124.842	193.313	205.86	73.892	100.371	46.043	-1.25009	down	2.97928e-07	4.22747e-06	uncharacterized protein
C8R40DRAFT_1077376	82.026	102.811	76.216	39.993	46.296	34.252	-1.1148	down	4.76848e-06	5.28283e-05	ARM repeat-containing protein
C8R40DRAFT_1077385	12.604	12.338	14.514	27.455	32.331	24.145	1.0889	up	0.000337935	0.00214701	uncharacterized protein
C8R40DRAFT_1077435	46.9	30.991	19.038	82.17	63.049	107.288	1.3813	up	1.76841e-06	2.15447e-05	uncharacterized protein
C8R40DRAFT_32077	3.999	7.548	14.1	3.485	3.197	3.658	-1.3103	down	2.94498e-07	4.18376e-06	uncharacterized protein
C8R40DRAFT_1164712	3.679	4.766	4.091	9.289	12.266	6.571	1.16564	up	0.000141997	0.00102567	PARP-domain-containing protein
C8R40DRAFT_1032039	58.943	89.981	59.451	154.517	147.15	165.584	1.165	up	8.15639e-05	0.00063388	CRAL-TRIO domain-containing protein
C8R40DRAFT_1164766	1.095	0.926	0.892	1.963	2.273	1.99	1.09501	up	0.000795099	0.00441656	uncharacterized protein
C8R40DRAFT_1164773	6.031	8.343	5.336	15.011	19.148	15.811	1.342	up	1.07736e-05	0.000108549	uncharacterized protein
C8R40DRAFT_35746	0.658	0.973	0.481	1.604	1.78	1.694	1.26445	up	0.000164263	0.00116403	uncharacterized protein
C8R40DRAFT_35848	14.129	14.958	12.565	28.443	28.716	29.333	1.05413	up	0.00046326	0.00280912	RmlC-like cupin domain-containing protein
C8R40DRAFT_1077730	275.062	273.285	195.456	650.84	601.077	670.824	1.37017	up	2.77748e-06	3.22942e-05	uncharacterized protein
C8R40DRAFT_1077735	33.92	47.602	41.183	13.849	16.986	11.763	-1.52627	down	1.55248e-09	3.45637e-08	P-loop containing nucleoside triphosphate hydrolase protein
C8R40DRAFT_1004036	1.784	3.685	1.995	6.747	1.921	10.834	1.38524	up	3.31312e-06	3.7933e-05	alginate lyase 2
C8R40DRAFT_1164814	9.872	17.329	10.176	147.148	181.034	115.917	3.57055	up	8.51189e-32	2.1689e-29	uncharacterized protein
C8R40DRAFT_1077805	0.358	0.38	0.226	1.199	1.534	0.99	1.94604	up	8.60894e-09	1.70133e-07	uncharacterized protein
C8R40DRAFT_1065075	97.966	108.176	104.718	255.349	267.311	245.288	1.30474	up	9.87227e-06	0.000100404	cytochrome P450
C8R40DRAFT_1077910	1.58	2.551	2.025	6.794	7.918	6.273	1.7688	up	3.14551e-09	6.60889e-08	cytochrome P450
C8R40DRAFT_1164837	14.945	23.147	17.598	37.436	53.206	24.514	1.04806	up	0.000715596	0.00404626	uncharacterized protein
C8R40DRAFT_40468	132.175	199.7	142.61	25.551	27.934	21.134	-2.6687	down	1.09547e-22	1.26147e-20	Indoleamine 2,3-dioxygenase
C8R40DRAFT_1032405	22.699	49.994	29.412	13.171	14.264	12.447	-1.35618	down	6.71887e-08	1.09179e-06	P-loop containing nucleoside triphosphate hydrolase protein
C8R40DRAFT_42006	259.781	80.844	148.425	405.314	382.821	430.776	1.31753	up	6.87851e-06	7.23876e-05	cytochrome P450
C8R40DRAFT_1164852	0.486	0.846	0.502	1.334	1.536	1.177	1.14057	up	0.000717654	0.00405338	uncharacterized protein
C8R40DRAFT_1261862	2.351	1.571	1.236	4.127	2.797	4.311	1.12266	up	0.000386204	0.00240144	uncharacterized protein
C8R40DRAFT_43831	4.033	3.461	4.149	9.06	7.78	9.681	1.18746	up	7.44631e-05	0.000586305	uncharacterized protein
C8R40DRAFT_1065125	6.004	6.237	7.402	17.297	18.374	11.585	1.26635	up	3.26153e-05	0.000284487	uncharacterized protein
C8R40DRAFT_43995	0.73	0.852	0.32	3.956	2.982	4.877	2.63312	up	1.1708e-17	7.70411e-16	uncharacterized protein
C8R40DRAFT_1164901	67.71	181.221	111.996	762.967	1356.24	185.358	2.6747	up	4.77768e-19	3.59858e-17	uncharacterized protein
C8R40DRAFT_45754	3.168	2.858	5.136	1.668	2.406	1.066	-1.1183	down	4.0828e-06	4.57824e-05	uncharacterized protein
C8R40DRAFT_1164907	63.652	71.221	64.163	24.469	27.668	23.677	-1.39246	down	3.03618e-08	5.36473e-07	serine palmitoyltransferase
C8R40DRAFT_47685	4.782	3.429	4.773	13.32	15.511	11.663	1.64075	up	2.75074e-08	4.9242e-07	uncharacterized protein
C8R40DRAFT_1078488	3.511	3.803	3.513	7.532	7.398	7.25	1.03442	up	0.000683764	0.0038883	PLP-dependent transferase
C8R40DRAFT_1032067	510.784	526.312	377.698	229.566	243.534	214.085	-1.04182	down	1.79903e-05	0.000168982	kinase-like domain-containing protein
C8R40DRAFT_1078676	0.753	0.636	1.509	0.297	0.244	0.201	-1.96124	down	5.70515e-08	9.37241e-07	uncharacterized protein
C8R40DRAFT_1164972	0.984	0.573	0.446	1.386	1.792	1.793	1.31008	up	0.000186485	0.0012977	uncharacterized protein
C8R40DRAFT_1181402	3.367	1.103	3.914	1.149	1.196	1.292	-1.20422	down	2.4619e-06	2.90194e-05	uncharacterized protein
C8R40DRAFT_51608	85.343	69.501	87.507	33.228	35.366	30.385	-1.29188	down	2.11074e-07	3.07147e-06	uncharacterized protein
C8R40DRAFT_1164980	1.135	1.916	0.726	2.572	2.244	3.174	1.08035	up	0.000803556	0.00445527	uncharacterized protein
C8R40DRAFT_1164982	32.218	60.399	28.702	16.274	14.167	17.943	-1.32615	down	1.79869e-07	2.67259e-06	uncharacterized protein
C8R40DRAFT_1078943	3.136	2.679	2.518	8.954	9.002	8.077	1.64308	up	2.55824e-08	4.60715e-07	uncharacterized protein
C8R40DRAFT_1032095	0.687	0.359	0.059	0.837	0.964	1.061	1.37058	up	0.001255	0.00642785	kinase-like domain-containing protein
C8R40DRAFT_1078970	0.89	0.426	0.743	1.433	1.963	1.097	1.1246	up	0.00100326	0.00533763	uncharacterized protein
C8R40DRAFT_1165025	0.261	0.178	0.176	0.791	1.109	0.633	2.03688	up	6.39234e-07	8.46844e-06	S-adenosyl-L-methionine-dependent methyltransferase
C8R40DRAFT_1261965	10.503	17.01	14.315	2.13	2.743	1.647	-2.68096	down	1.02122e-21	9.94323e-20	uncharacterized protein
C8R40DRAFT_1079088	31.086	44.419	28.616	12.926	15.553	10.971	-1.4001	down	2.27641e-08	4.1432e-07	Rgp1-domain-containing protein
C8R40DRAFT_1165047	281.425	358.224	140.818	78.131	100.971	58.739	-1.71433	down	2.13822e-11	6.51587e-10	uncharacterized protein
C8R40DRAFT_1065267	0.171	0	0	0.382	0	1.551	3.47592	up	2.67476e-07	3.82711e-06	uncharacterized protein
C8R40DRAFT_1079172	4.991	7.581	5.774	37.701	37.115	37.68	2.61614	up	3.77251e-18	2.62672e-16	uncharacterized protein
C8R40DRAFT_58444	2.108	2.741	1.791	6.28	6.018	5.448	1.41783	up	7.14592e-06	7.50698e-05	uncharacterized protein
C8R40DRAFT_1031580	30.358	24.301	20.366	54.697	50.35	55.615	1.09855	up	0.000220246	0.00149358	uncharacterized protein
C8R40DRAFT_1079240	6.591	5.293	4.231	12.441	7.6	20.504	1.33096	up	8.8176e-06	9.07993e-05	uncharacterized protein
C8R40DRAFT_1031477	18.766	17.058	14.069	48.34	43.047	55.46	1.55735	up	8.46136e-08	1.35291e-06	phosphatase 2C-like domain-containing protein
C8R40DRAFT_58741	0.225	0.108	0.829	4.443	7.654	0.28	3.40961	up	1.14445e-24	1.48978e-22	uncharacterized protein
C8R40DRAFT_1032250	0.649	3.356	1.332	10.083	11.739	8.775	2.51862	up	6.16414e-17	3.76641e-15	extracellular GDSL-like lipase/acylhydrolase
C8R40DRAFT_1165079	96.621	88.837	99.479	254.626	275.365	220.945	1.39804	up	2.21394e-06	2.64612e-05	uncharacterized protein
C8R40DRAFT_60260	8.063	5.458	7.892	21.792	19.423	20.132	1.51837	up	3.00811e-07	4.25829e-06	ChaC-like protein
C8R40DRAFT_60589	44.903	60.841	66.307	29.869	24.483	30.727	-1.01594	down	3.40242e-05	0.000295271	protein-tyrosine phosphatase-like protein
C8R40DRAFT_1067919	0.755	0.847	0.887	2.152	1.636	2.565	1.35082	up	2.33866e-05	0.000213474	uncharacterized protein
C8R40DRAFT_1168521	0.468	0.448	0.055	0.915	1.225	0.927	1.65624	up	9.24889e-05	0.000707561	uncharacterized protein
C8R40DRAFT_61797	5.565	9.9	4.152	21.869	23.023	17.832	1.67676	up	1.50104e-08	2.83541e-07	HD domain-containing protein
C8R40DRAFT_1095246	2.785	4.326	2.101	6.853	6.318	7.587	1.17182	up	0.000142328	0.00102744	uncharacterized protein
C8R40DRAFT_63165	8.024	3.113	5.102	12.978	10.826	15.612	1.27916	up	1.60256e-05	0.000152922	uncharacterized protein
C8R40DRAFT_62929	40.237	54.35	31.976	128.867	127.481	130.165	1.61064	up	3.23919e-08	5.66048e-07	uncharacterized protein
C8R40DRAFT_1067950	528.52	661.301	330.078	36.865	18.872	52.193	-3.81577	down	9.66878e-39	3.99287e-36	uncharacterized protein
C8R40DRAFT_64722	4.389	3.36	3.968	11.565	12.113	10.884	1.56034	up	1.29331e-07	1.98573e-06	cytochrome P450
C8R40DRAFT_1095415	21.295	18.76	13.865	43.122	50.676	36.736	1.27549	up	1.96515e-05	0.000183007	uncharacterized protein
C8R40DRAFT_1067973	1833.67	1610.67	2003.47	532.34	442.598	629.701	-1.76343	down	1.2256e-11	3.95628e-10	uncharacterized protein
C8R40DRAFT_1067978	6.885	14.853	5.965	22.892	30.617	16.572	1.33889	up	8.5485e-06	8.82559e-05	Alpha/Beta hydrolase protein
C8R40DRAFT_1248471	1.004	0.509	1.156	2.266	1.737	2.029	1.17543	up	0.000216521	0.00147082	uncharacterized protein
C8R40DRAFT_1040756	19.48	12.023	17.156	41.891	45.207	36.669	1.34679	up	5.6318e-06	6.14267e-05	P-loop containing nucleoside triphosphate hydrolase protein
C8R40DRAFT_1095587	3.102	5.271	4.758	8.334	10.876	9.296	1.11811	up	0.000252779	0.00167161	uncharacterized protein
C8R40DRAFT_69839	1.157	0.767	1.348	3.729	2.502	9.425	2.25743	up	4.80788e-13	1.86945e-11	uncharacterized protein
C8R40DRAFT_1041064	2.505	2.397	1.75	6.262	5.719	6.753	1.49338	up	2.12308e-06	2.55281e-05	small heat shock protein
C8R40DRAFT_1159776	2.439	20.055	3.767	0.717	1.026	0.654	-3.45198	down	3.88604e-30	8.02401e-28	uncharacterized protein
C8R40DRAFT_1040537	26.95	26.366	29.026	63.849	68.781	63.803	1.25431	up	2.39974e-05	0.000217887	Alpha/Beta hydrolase protein
C8R40DRAFT_71706	153.601	340.895	250.981	48.751	49.949	48.047	-2.34481	down	2.05882e-18	1.47643e-16	uncharacterized protein
C8R40DRAFT_1159784	180.383	160.088	176.281	384.523	394.517	376.262	1.16072	up	9.52296e-05	0.000725951	Triosephosphate isomerase
C8R40DRAFT_1040599	3.848	3.195	3.014	7.361	7.41	6.786	1.09973	up	0.000320131	0.0020513	tetrapyrrole methylase
C8R40DRAFT_72270	37.239	52.599	39.063	20.121	22.078	17.802	-1.10317	down	6.28179e-06	6.72351e-05	uncharacterized protein
C8R40DRAFT_1182363	1.09	1.46	1.134	0	0.6	0.247	-2.11691	down	5.15062e-09	1.04905e-07	ribosomal protein S11-domain-containing protein
C8R40DRAFT_1095942	1.166	2.751	0.901	3.719	4.552	2.106	1.1064	up	0.000346637	0.00219067	cadmium ion transporter
C8R40DRAFT_1159797	1.172	1.397	1.507	3.433	2.096	4.382	1.28125	up	2.64269e-05	0.000236893	ribonuclease Le37
C8R40DRAFT_75053	6.221	3.775	2.836	17.415	16.767	16.366	1.97766	up	2.85413e-11	8.56667e-10	uncharacterized protein
C8R40DRAFT_75084	10.003	8.941	8.609	20.445	22.053	19.512	1.1702	up	9.89914e-05	0.00075098	uncharacterized protein
C8R40DRAFT_1064165	9.788	7.743	8.576	24.881	22.381	26.973	1.50756	up	2.80802e-07	3.99867e-06	uncharacterized protein
C8R40DRAFT_1096057	41.766	23.349	59.516	14.781	15.436	13.55	-1.50968	down	2.50837e-09	5.37393e-08	uncharacterized protein
C8R40DRAFT_1168790	222.107	296.508	247.81	92.522	86.617	101.367	-1.4501	down	1.13656e-08	2.19894e-07	uncharacterized protein
C8R40DRAFT_1168796	1.409	3.182	1.067	0.567	0.456	0.553	-1.84205	down	1.21247e-10	3.28519e-09	uncharacterized protein
C8R40DRAFT_1168827	56.601	23.435	51.453	18.477	15.361	22.437	-1.22433	down	1.05667e-06	1.35344e-05	uncharacterized protein
C8R40DRAFT_1168830	0.798	1.392	0.755	3.014	4.68	1.169	1.58855	up	7.48307e-07	9.83723e-06	glycoside hydrolase family 105 protein
C8R40DRAFT_1068154	102.568	143.958	102.076	43.986	54.113	31.347	-1.42921	down	1.13505e-08	2.19894e-07	uncharacterized protein
C8R40DRAFT_1068155	161.627	180.222	119.658	64.719	64.995	66.009	-1.23753	down	6.83878e-07	9.03987e-06	uncharacterized protein
C8R40DRAFT_1182825	17.486	17.699	12.302	7.115	5.924	7.985	-1.17538	down	2.58067e-06	3.03298e-05	urea carboxylase
C8R40DRAFT_1096374	6.593	6.959	5.85	13.592	12.103	15.124	1.07292	up	0.000349365	0.00220675	lactam utilization protein lamb
C8R40DRAFT_81639	0.723	1.5	0.513	0.337	0.532	0.205	-1.34663	down	0.0002247	0.00151606	uncharacterized protein
C8R40DRAFT_81597	3.726	6.824	4.792	20.597	33.2	7.799	2.00514	up	1.993e-11	6.12005e-10	MFS general substrate transporter
C8R40DRAFT_83512	0.863	1.652	0.558	2.831	3.79	2.218	1.52332	up	7.27183e-07	9.58058e-06	uncharacterized protein
C8R40DRAFT_84152	17.15	25.993	12.176	9.144	9.606	8.563	-1.01811	down	2.85945e-05	0.000253451	kinase-like domain-containing protein
C8R40DRAFT_1168887	379.669	463.963	340.013	824.914	1024.96	644.618	1.07551	up	0.000399789	0.00247052	uncharacterized protein
C8R40DRAFT_1168888	4.243	3.854	5.474	11.593	9.89	13.068	1.34801	up	5.63174e-06	6.14267e-05	uncharacterized protein
C8R40DRAFT_1182982	31.234	36.939	32.316	109.402	106.762	116.753	1.72809	up	2.77969e-09	5.88154e-08	oxalate decarboxylase
C8R40DRAFT_1041633	0.904	1.009	1.284	2.693	1.55	4.153	1.39215	up	2.10087e-05	0.000194586	hydrophobic surface binding protein
C8R40DRAFT_1041313	0.777	0.902	0.641	1.921	1.815	1.549	1.18673	up	0.000105886	0.00079611	ABC protein
C8R40DRAFT_1168912	247.378	197.086	204.346	33.781	34.484	33.44	-2.67337	down	1.39e-22	1.55576e-20	uncharacterized protein
C8R40DRAFT_1168918	1.413	3.268	1.114	0.723	0.454	0.933	-1.45626	down	5.03327e-06	5.53521e-05	HSP20-like chaperone
C8R40DRAFT_1159886	0.948	1.701	1.009	0.265	0.849	0.268	-1.40235	down	2.47378e-05	0.000223762	small heat shock protein
C8R40DRAFT_1096932	9.74	48.516	17.197	9.078	7.158	11.898	-1.42317	down	3.08905e-08	5.44837e-07	ribosomal L28e protein family-domain-containing protein
C8R40DRAFT_1168932	0.458	1.252	1.13	0.292	0.415	0.315	-1.47179	down	2.83985e-07	4.0392e-06	FAD binding domain-containing protein
C8R40DRAFT_1248936	0.447	0.403	0.149	1.176	1.16	1.132	1.79247	up	2.30094e-07	3.33608e-06	uncharacterized protein
C8R40DRAFT_1168984	21.586	42.751	24.02	95.881	116.296	77.024	1.71062	up	5.88462e-09	1.18844e-07	enolase C-terminal domain-like protein
C8R40DRAFT_1168985	76.566	176.407	97.449	245.734	185.144	300.711	1.06193	up	0.000304784	0.00196983	uncharacterized protein
C8R40DRAFT_89070	1.41	1.895	2.837	1.036	1.003	0.849	-1.08784	down	2.68628e-05	0.000239902	uncharacterized protein
C8R40DRAFT_1041314	0.627	0.915	0.727	1.436	1.581	1.536	1.0038	up	0.00131738	0.00670042	WD40-repeat-containing domain protein
C8R40DRAFT_1264288	6.771	8.979	7.252	28.778	27.178	30.867	1.91618	up	4.3962e-11	1.27171e-09	ankyrin repeat-containing domain protein
C8R40DRAFT_1097174	4.032	2.606	6.518	32.671	33.192	32.29	2.89903	up	2.20719e-22	2.40303e-20	uncharacterized protein
C8R40DRAFT_1068289	101.008	128.827	100.821	51.171	50.271	55.05	-1.07923	down	1.11847e-05	0.00011176	AFG1-like ATPase-domain-containing protein
C8R40DRAFT_93645	16.513	11.786	16.02	6.802	6.447	8.22	-1.04557	down	2.80191e-05	0.000249485	uncharacterized protein
C8R40DRAFT_1005920	17.998	15.887	21.146	7.663	8.893	6.79	-1.23696	down	5.90269e-07	7.91608e-06	uncharacterized protein
C8R40DRAFT_92785	56.278	52.379	70.999	29.637	34.038	23.281	-1.04685	down	1.42483e-05	0.000137722	velvet factor
C8R40DRAFT_91561	21.597	30.091	18.097	55.269	35.892	72.378	1.22861	up	2.31639e-05	0.000211602	acyl-CoA N-acyltransferase
C8R40DRAFT_1041441	46.346	70.697	32.622	99.458	94.801	106.141	1.00513	up	0.000778329	0.00434558	putative HMG1 protein
C8R40DRAFT_1169019	37.827	61.664	53.796	15.524	18.002	13.465	-1.70572	down	3.06232e-11	9.10034e-10	uncharacterized protein
C8R40DRAFT_1169020	6.873	5.897	7.21	2.685	2.463	2.914	-1.30903	down	5.68536e-07	7.67619e-06	uncharacterized protein
C8R40DRAFT_1097324	2.245	5.935	2.948	10.398	15.602	5.541	1.50278	up	6.10842e-07	8.14638e-06	glycoside hydrolase family 3 protein
C8R40DRAFT_96487	0.518	0.876	0.294	1.543	1.808	1.212	1.43305	up	9.04109e-06	9.29198e-05	uncharacterized protein
C8R40DRAFT_1097453	0.367	0.863	0.474	1.157	1.326	1.059	1.05432	up	0.00377822	0.0159044	uncharacterized protein
C8R40DRAFT_97816	4.009	6.454	4.111	15.884	14.891	18.868	1.76798	up	1.44332e-09	3.22484e-08	uncharacterized protein
C8R40DRAFT_1041953	9.243	10.336	9.141	30.627	32.168	30.93	1.70627	up	1.33973e-08	2.55487e-07	uncharacterized protein
C8R40DRAFT_1068383	4.499	17.707	3.877	3.813	2.335	5.907	-1.11329	down	1.37442e-05	0.000133496	laccase
C8R40DRAFT_1042079	34.768	39.921	51.041	209.727	155.825	267.984	2.33307	up	7.94884e-16	4.32706e-14	glycoside hydrolase family 92 protein
C8R40DRAFT_1169129	2.047	9.477	2	1.475	1.019	2.243	-1.51288	down	1.87724e-07	2.7687e-06	uncharacterized protein
C8R40DRAFT_1068394	49.579	152.732	28.508	32.062	28.51	32.089	-1.3167	down	1.81627e-07	2.69204e-06	uncharacterized protein
C8R40DRAFT_1169139	1.122	1.892	1.972	4.894	4.535	4.296	1.4603	up	5.99824e-06	6.47745e-05	uncharacterized protein
C8R40DRAFT_1068409	7.585	6.077	5.476	13.32	13.61	12.105	1.02821	up	0.000812121	0.004485	uncharacterized protein
C8R40DRAFT_1169158	35.717	91.962	32.311	16.499	15.462	19.619	-1.63304	down	3.15118e-10	7.91164e-09	uncharacterized protein
C8R40DRAFT_1169159	2.179	1.453	3.312	0.442	0.801	0.299	-2.16878	down	1.06704e-10	2.92422e-09	uncharacterized protein
C8R40DRAFT_1068423	1.723	2.024	1.112	4.769	5.699	2.794	1.448	up	6.12638e-06	6.59798e-05	uncharacterized protein
C8R40DRAFT_1068424	2.113	17.374	2.812	1.844	2.474	1.121	-2.03496	down	7.58253e-13	2.86989e-11	uncharacterized protein
C8R40DRAFT_1041956	52.469	21.301	62.986	10.07	6.336	12.933	-2.2206	down	1.73189e-16	1.02173e-14	Alpha/Beta hydrolase protein
C8R40DRAFT_1098001	18.071	53.401	28.916	15.132	9.792	20.526	-1.14318	down	5.73653e-06	6.22893e-05	malate synthase
C8R40DRAFT_1249188	0.038	1.996	0.108	0.127	0	0.258	-2.46685	down	2.54985e-12	9.22569e-11	uncharacterized protein
C8R40DRAFT_1169175	3.62	2.809	3.022	6.581	6.832	6.154	1.04965	up	0.000550539	0.00324595	uncharacterized protein
C8R40DRAFT_107988	21.112	11.639	21.491	43.737	37.754	48.461	1.26045	up	1.82792e-05	0.000171426	uncharacterized protein
C8R40DRAFT_1041724	13.977	34.733	23.897	8.94	12.922	5.744	-1.39503	down	6.00597e-08	9.82617e-07	uncharacterized protein
C8R40DRAFT_1098200	97.841	91.606	77.514	23.56	15.607	30.963	-1.92848	down	3.16952e-13	1.2695e-11	heme peroxidase
C8R40DRAFT_1169197	1.375	1.096	0.868	2.389	2.189	2.509	1.08507	up	0.00293691	0.0128884	uncharacterized protein
C8R40DRAFT_1041869	13.753	16.204	19.596	43.695	44.992	43.123	1.41136	up	2.07458e-06	2.50456e-05	yippee-domain-containing protein
C8R40DRAFT_1236353	15.196	193.957	9.592	720.177	1129.34	309.962	3.30335	up	8.18872e-28	1.3434e-25	GMC oxidoreductase-domain-containing protein
C8R40DRAFT_1160034	7.108	10.265	4.239	2.094	3.559	3.184	-1.28991	down	5.32102e-07	7.2332e-06	Di-copper centre-containing protein
C8R40DRAFT_1160040	7.01	5.442	7.104	13.443	12.924	13.909	1.0422	up	0.000564946	0.00331982	FAD dependent oxidoreductase
C8R40DRAFT_1042247	32.321	78.668	55.635	19.19	15.95	22.283	-1.53685	down	2.21282e-09	4.8271e-08	uncharacterized protein
C8R40DRAFT_113032	15.779	10.067	19.252	30.576	30.115	30.86	1.02146	up	0.000708179	0.0040119	uncharacterized protein
C8R40DRAFT_1042299	1.393	3.174	1.591	5.978	6.362	5.183	1.50826	up	6.35995e-07	8.43486e-06	glycosyl-transferase for dystroglycan-domain-containing protein
C8R40DRAFT_1042244	7.466	5.891	9.343	29.431	11.771	50.281	2.01067	up	2.04248e-12	7.52639e-11	molybdopterin binding oxidoreductase
C8R40DRAFT_1098437	2.516	4.612	3.153	0.851	0.762	0.803	-2.08792	down	6.13355e-14	2.70057e-12	acyl-CoA N-acyltransferase
C8R40DRAFT_1042132	6.805	10.826	9.312	17.829	22.6	16.286	1.07374	up	0.000421834	0.00259071	alpha/beta-hydrolase
C8R40DRAFT_1041942	415.008	405.013	377.798	130.19	166.729	94.996	-1.61179	down	1.93961e-10	5.07179e-09	anthranilate synthase
C8R40DRAFT_1098552	7.616	9.25	7.799	1.2	1.162	1.57	-2.64821	down	6.2793e-21	5.74053e-19	uncharacterized protein
C8R40DRAFT_115421	25.599	58.583	40.733	15.986	19.387	12.248	-1.39122	down	2.43497e-08	4.39837e-07	JmjC domain, hydroxylase-domain-containing protein
C8R40DRAFT_1160074	63.043	50.094	72.103	27.89	32.68	24.291	-1.12619	down	4.07633e-06	4.57527e-05	uncharacterized protein
C8R40DRAFT_1098580	4.458	5.744	4.861	9.837	13.268	7.309	1.01358	up	0.00101345	0.00537751	uncharacterized protein
C8R40DRAFT_1249374	32.017	42.919	33.187	16.067	20.322	13.212	-1.12419	down	3.85773e-06	4.35156e-05	uncharacterized protein
C8R40DRAFT_1098616	4.34	2.784	4.061	1.453	1.595	0.681	-1.58393	down	1.41082e-09	3.16404e-08	uncharacterized protein
C8R40DRAFT_1098648	0.674	1.365	0.859	2.028	2.23	1.733	1.04697	up	0.00156185	0.00769474	uncharacterized protein
C8R40DRAFT_116615	2.516	2.626	2.521	5.952	7.267	4.388	1.19985	up	8.78003e-05	0.000677074	glucoamylase
C8R40DRAFT_1042285	122.863	104.792	124.127	254.662	257.008	249.287	1.11313	up	0.000193939	0.0013441	thioredoxin-like protein
C8R40DRAFT_1169317	1.876	39.703	1.842	1.475	0.153	1.967	-3.59323	down	4.7938e-30	9.69471e-28	uncharacterized protein
C8R40DRAFT_1098821	19.635	14.917	15.262	40.158	35.619	48.049	1.31364	up	7.39557e-06	7.74208e-05	uncharacterized protein
C8R40DRAFT_1098828	16.698	17.666	16.095	49.457	46.945	58.984	1.62262	up	3.11852e-08	5.49226e-07	uncharacterized protein
C8R40DRAFT_1098837	4.054	6.238	3.254	20.65	21.95	15.168	2.09216	up	2.10248e-12	7.70008e-11	uncharacterized protein
C8R40DRAFT_121303	0.976	1.421	0.672	0.46	0.569	0.356	-1.14617	down	9.20409e-06	9.42121e-05	uncharacterized protein
C8R40DRAFT_1042127	273.013	249.479	152.043	110.905	125.924	94.487	-1.02568	down	2.16327e-05	0.000199748	Flavocytochrome c
C8R40DRAFT_1042069	56.9	63.179	38.556	15.324	15.39	13.9	-1.83007	down	2.06757e-12	7.59548e-11	uncharacterized protein
C8R40DRAFT_1169345	31.444	35.882	19.585	63.727	54.916	70.58	1.12245	up	0.000140557	0.00101833	uncharacterized protein
C8R40DRAFT_1042334	247.369	140.435	133.907	363.819	305.383	406.733	1.04426	up	0.000427316	0.00261767	uncharacterized protein
C8R40DRAFT_1099038	0.28	3.965	1.858	17.158	21.567	10.373	3.00745	up	1.10894e-22	1.26483e-20	uncharacterized protein
C8R40DRAFT_1236455	0.025	0.19	0.071	0.972	1.069	0.563	3.17325	up	7.76106e-15	3.71786e-13	uncharacterized protein
C8R40DRAFT_1042541	6.072	6.685	6.51	14.047	19.311	7.607	1.08814	up	0.000606828	0.00353128	uncharacterized protein
C8R40DRAFT_1099079	0	4.087	0	0.073	0.072	0.223	-3.46261	down	2.50011e-19	1.91932e-17	uncharacterized protein
C8R40DRAFT_1099187	0.498	4.494	0.824	0.591	0.857	0.916	-1.29771	down	1.16033e-06	1.46429e-05	kinase-like domain-containing protein
C8R40DRAFT_1169412	327.256	343.206	280.622	151.648	221.332	90.33	-1.03759	down	1.26167e-05	0.000123446	ribosomal protein L6, alpha-beta domain-containing protein
C8R40DRAFT_1042610	87.816	138.321	109.002	44.901	48.201	39.498	-1.33766	down	8.46089e-08	1.35291e-06	ankyrin repeat-containing domain protein
C8R40DRAFT_126452	0.23	0.528	0.696	2.055	1.47	1.614	1.81933	up	3.95031e-07	5.49465e-06	uncharacterized protein
C8R40DRAFT_1249617	20.139	21.572	18.093	48.503	51.95	49.619	1.3273	up	6.82352e-06	7.1872e-05	PIN domain-containing protein
C8R40DRAFT_1169427	35.831	46.101	24.832	5.914	4.191	7.088	-2.63432	down	1.40336e-21	1.34453e-19	uncharacterized protein
C8R40DRAFT_1160165	0.644	1.027	0.546	2.098	2.381	1.55	1.44208	up	3.85885e-06	4.35156e-05	uncharacterized protein
C8R40DRAFT_1099290	0.185	0.444	0.556	1.243	1.329	0.91	1.55262	up	1.59852e-05	0.000152662	uncharacterized protein
C8R40DRAFT_1264575	5.546	14.656	5.466	1.573	0.824	2.18	-2.48672	down	2.15826e-18	1.52942e-16	uncharacterized protein
C8R40DRAFT_1099321	52.074	63.199	48.329	18.322	17.216	19.532	-1.5708	down	9.33121e-10	2.16991e-08	uncharacterized protein
C8R40DRAFT_1160171	22.064	18.363	26.486	11.514	11.902	9.068	-1.04249	down	1.78894e-05	0.00016843	uncharacterized protein
C8R40DRAFT_1169445	0.957	3.088	0.673	0.122	0.181	0.372	-2.79974	down	7.98093e-17	4.85176e-15	uncharacterized protein
C8R40DRAFT_1264579	323.725	382.51	289.655	19.614	21.505	18.253	-4.06806	down	2.26034e-43	1.12791e-40	uncharacterized protein
C8R40DRAFT_127543	59.682	46.066	62.554	25.296	24.826	22.751	-1.20756	down	1.10217e-06	1.40571e-05	uncharacterized protein
C8R40DRAFT_1099385	7.199	5.832	6.128	16.424	13.939	18.202	1.34176	up	6.17081e-06	6.6339e-05	acyl-CoA N-acyltransferase
C8R40DRAFT_1249681	15.448	9.922	9.962	36.386	38.185	32.497	1.5994	up	5.39946e-08	8.94383e-07	uncharacterized protein
C8R40DRAFT_1099506	0.47	0.663	0.75	1.245	1.637	0.925	1.01446	up	0.00378492	0.015927	uncharacterized protein
C8R40DRAFT_1160199	43.052	28.57	38.399	88.265	95.542	83.641	1.28146	up	1.54488e-05	0.000148012	Alpha/Beta hydrolase protein
C8R40DRAFT_1042736	24.342	20.367	32.128	11.111	11.92	10.226	-1.20807	down	1.07303e-06	1.37147e-05	uncharacterized protein
C8R40DRAFT_1099527	64.671	95.896	85.086	18.624	24.931	12.297	-2.13688	down	3.94514e-16	2.21817e-14	UbiA prenyltransferase family-domain-containing protein
C8R40DRAFT_1042368	58.305	52.036	65.142	21.722	28.601	13.467	-1.45989	down	4.87937e-09	9.98895e-08	tripeptidyl peptidase A
C8R40DRAFT_1169510	2.926	4.295	2.716	7.528	10.716	5.098	1.2318	up	5.71263e-05	0.000466993	GMC oxidoreductase
C8R40DRAFT_1042639	16.175	20.992	15.542	41.093	51.112	31.016	1.22508	up	4.66945e-05	0.000389425	tripeptidyl peptidase A
C8R40DRAFT_1068730	39.481	110.065	45.073	25.983	26.247	24.33	-1.34596	down	9.61926e-08	1.5218e-06	uncharacterized protein
C8R40DRAFT_1185465	321.924	312.454	334.398	32.393	38.974	27.158	-3.29756	down	1.18701e-31	2.84314e-29	Oxoglutarate and iron-dependent oxygenase degradation C-term-domain-containing protein
C8R40DRAFT_1160240	4.915	6.809	7.707	13.849	12.695	14.122	1.06535	up	0.000599288	0.00349772	tRNA intron endonuclease
C8R40DRAFT_1042916	0.209	15.889	0.158	0.514	0.277	0.663	-3.48017	down	7.79401e-30	1.4816e-27	glycoside hydrolase family 18 protein
C8R40DRAFT_1169571	63.968	245.509	100.268	44.402	48.81	39.909	-1.62197	down	2.11924e-10	5.46984e-09	uncharacterized protein
C8R40DRAFT_1169587	3.142	8.67	4.758	1.93	1.703	2.461	-1.44266	down	5.4092e-08	8.94759e-07	uncharacterized protein
C8R40DRAFT_1249896	36.037	33.302	25.849	97.789	91.753	99.94	1.60459	up	3.54797e-08	6.12254e-07	uncharacterized protein
C8R40DRAFT_140868	6.265	5.066	7.247	12.895	14.771	10.116	1.02399	up	0.000866132	0.00474707	uncharacterized protein
C8R40DRAFT_1100202	795.378	219.173	842.272	138.53	175.705	99.046	-2.16763	down	1.60574e-16	9.61515e-15	phosphatidylserine decarboxylase-domain-containing protein
C8R40DRAFT_1042448	2.402	2.579	2.204	1.145	0.953	1.294	-1.08218	down	2.84828e-05	0.000252861	alcohol oxidase
C8R40DRAFT_1100356	2.309	1.844	1.264	4.093	3.723	3.285	1.03471	up	0.000938684	0.00507984	uncharacterized protein
C8R40DRAFT_1236654	4.9	9.554	6.511	16.116	14.226	16.269	1.15257	up	0.000121669	0.000897787	uncharacterized protein
C8R40DRAFT_1169640	0.52	0.531	0.591	1.046	1.72	0.53	1.00394	up	0.00387293	0.0162176	uncharacterized protein
C8R40DRAFT_1272057	5.419	11.409	5.927	14.899	16.66	16.263	1.07139	up	0.000402806	0.00248789	uncharacterized protein
C8R40DRAFT_1100562	2.55	4.432	3.455	7.196	7.849	7.329	1.09989	up	0.000286503	0.00185971	major facilitator superfamily domain-containing protein
C8R40DRAFT_1043126	0.679	0.941	0.626	2.097	2.759	1.498	1.49906	up	2.39192e-06	2.82781e-05	CoA-transferase family III domain-containing protein
C8R40DRAFT_1068853	42.755	63.984	33.969	114.118	62.56	168.508	1.29465	up	6.60498e-06	7.01252e-05	uncharacterized protein
C8R40DRAFT_1250042	0.497	1.565	0.508	1.798	2.106	1.674	1.11707	up	0.000392413	0.00242996	P-loop containing nucleoside triphosphate hydrolase protein
C8R40DRAFT_1100676	4.584	3.221	2.139	10.349	7.756	12.288	1.61155	up	3.31214e-08	5.77383e-07	uncharacterized protein
C8R40DRAFT_1100708	13.202	9.697	12.242	26.76	32.721	20.966	1.19481	up	7.32618e-05	0.000578749	fungal-specific transcription factor domain-containing protein
C8R40DRAFT_1043220	10.649	13.385	7.795	21.069	30.681	12.961	1.0236	up	0.000991877	0.00528883	AMP deaminase
C8R40DRAFT_1169762	18.998	20.205	15.978	50.431	50.917	51.552	1.47029	up	5.27905e-07	7.18431e-06	uncharacterized protein
C8R40DRAFT_1169772	19.116	20.555	18.838	44.468	50.71	32.709	1.1281	up	0.000213697	0.00145544	uncharacterized protein
C8R40DRAFT_1068917	7.954	7.792	7.201	16.752	16.322	14.917	1.06436	up	0.000469378	0.00283616	uncharacterized protein
C8R40DRAFT_152408	14.905	15.05	12.868	28.987	31.916	24.957	1.00355	up	0.000995662	0.00529958	WD40-repeat-containing domain protein
C8R40DRAFT_1169780	3.578	7.378	2.983	12.633	15.376	8.417	1.38565	up	4.35353e-06	4.85455e-05	uncharacterized protein
C8R40DRAFT_1186584	35.145	42.331	47.382	178.592	46.27	316.164	2.11538	up	9.75036e-14	4.20037e-12	putative aspartic protease
C8R40DRAFT_1100937	324.643	277.222	486.596	1725.87	645.012	2840.71	2.25943	up	2.82262e-15	1.43236e-13	acid protease
C8R40DRAFT_1186786	0.974	0.905	1.166	1.952	2.242	1.946	1.01108	up	0.00229471	0.0105172	optic atrophy 3 protein-domain-containing protein
C8R40DRAFT_153718	1.363	1.304	1.786	3.22	3.756	3.087	1.17567	up	0.000438686	0.00267637	uncharacterized protein
C8R40DRAFT_1100997	13.357	13.284	10.822	31.326	15.726	45.18	1.29973	up	6.71618e-06	7.10539e-05	uncharacterized protein
C8R40DRAFT_1068964	19.474	41.482	22.642	8.006	7.355	8.452	-1.81159	down	7.70629e-12	2.59973e-10	uncharacterized protein
C8R40DRAFT_1101034	7.634	8.523	7.799	16.694	19.523	13.493	1.05306	up	0.000582558	0.0034116	fragmin60
C8R40DRAFT_1272123	1.774	3.093	1.865	4.711	5.17	4.932	1.13741	up	0.000208521	0.00142618	carbohydrate esterase family 16 protein
C8R40DRAFT_1169864	1.003	8.386	1.259	1.558	1.49	1.925	-1.09793	down	2.24397e-05	0.000206227	uncharacterized protein
C8R40DRAFT_1043151	321.742	360.806	312.599	104.298	102.685	107.297	-1.66285	down	1.01085e-10	2.78297e-09	uncharacterized protein
C8R40DRAFT_1101211	5.864	3.986	4.4	15.619	22.085	7.79	1.67451	up	2.18944e-08	4.00928e-07	uncharacterized protein
C8R40DRAFT_158123	2.572	3.345	2.679	7.111	8.342	4.825	1.23789	up	4.53646e-05	0.00037939	uncharacterized protein
C8R40DRAFT_1236796	0.498	0.544	0.168	1.43	1.019	1.57	1.72933	up	1.08046e-06	1.37948e-05	uncharacterized protein
C8R40DRAFT_1011432	12.932	22.604	12.744	37.986	41.466	35.794	1.25517	up	2.57993e-05	0.000231962	uncharacterized protein
C8R40DRAFT_1068996	647.065	942.825	673.502	1535.4	1486.74	1574.88	1.02221	up	0.000639459	0.00367474	uncharacterized protein
C8R40DRAFT_160830	3.054	2.509	2.277	1.103	1.19	1.572	-1.01982	down	0.000130301	0.000953257	uncharacterized protein
C8R40DRAFT_1101303	7.583	6.509	4.794	15.164	14.772	14.684	1.24024	up	3.41941e-05	0.000296316	uncharacterized protein
C8R40DRAFT_1169962	31.646	59.404	35.1	152.198	171.735	132.406	1.85494	up	2.32862e-10	5.97164e-09	uncharacterized protein
C8R40DRAFT_161384	4.078	6.45	3.496	19.48	19.46	19.258	2.05284	up	2.7674e-12	9.89324e-11	uncharacterized protein
C8R40DRAFT_1069050	1.824	1.309	1.608	5.139	6.533	3.943	1.71903	up	4.74493e-08	7.99231e-07	uncharacterized protein
C8R40DRAFT_162368	2.667	2.564	2.693	6.889	7.625	5.716	1.35186	up	6.60128e-06	7.01252e-05	uncharacterized protein
C8R40DRAFT_1101453	0.528	0.858	0.474	1.916	1.57	1.763	1.49524	up	5.39909e-06	5.91038e-05	uncharacterized protein
C8R40DRAFT_1044129	10.067	6.325	8.968	30.615	31.493	29.879	1.85875	up	2.06975e-10	5.38855e-09	alpha/beta-hydrolase
C8R40DRAFT_1169985	12.407	2.512	13.73	2.871	2.878	2.769	-1.74954	down	1.96923e-11	6.0626e-10	uncharacterized protein
C8R40DRAFT_1101555	23.935	33.966	16.562	77.734	69.241	84.323	1.63512	up	1.76141e-08	3.27556e-07	uncharacterized protein
C8R40DRAFT_1044012	11.297	20.349	13.437	31.785	32.296	32.974	1.10617	up	0.000245818	0.00163525	methylated-DNA--cysteine S-met
C8R40DRAFT_166120	9.406	5.378	1.533	0.218	0.194	0.155	-4.83954	down	1.9286e-46	1.15485e-43	uncharacterized protein
C8R40DRAFT_166901	55.635	184.646	85.828	53.163	54.722	51.136	-1.03612	down	2.05994e-05	0.000191239	uncharacterized protein
C8R40DRAFT_1101682	0.11	0.159	0.209	1.296	1.522	0.876	2.94225	up	3.28605e-11	9.69305e-10	uncharacterized protein
C8R40DRAFT_1101683	0.064	0.429	0.212	1.468	2.297	0.98	2.7455	up	9.37535e-14	4.0534e-12	uncharacterized protein
C8R40DRAFT_1101684	0.419	3.381	1.219	10.738	16.801	5.663	2.72507	up	1.00752e-18	7.44821e-17	uncharacterized protein
C8R40DRAFT_1043574	29.139	44.225	35.867	84.067	88.8	76.683	1.19192	up	6.66046e-05	0.000533907	ADP-ribosylation factor family-domain-containing protein
C8R40DRAFT_1069119	25.575	12.6	8.668	6.383	5.169	8.623	-1.21514	down	1.51698e-06	1.87874e-05	uncharacterized protein
C8R40DRAFT_169526	10.441	5.751	8.424	4.376	3.04	4.695	-1.0231	down	4.28995e-05	0.000361043	uncharacterized protein
C8R40DRAFT_1170095	3.574	7.282	4.474	21.079	25.439	14.841	2.00071	up	1.33668e-11	4.28023e-10	transferase
C8R40DRAFT_1102090	0.148	1.279	0.527	3.649	5.156	2.018	2.46778	up	8.7619e-14	3.8019e-12	uncharacterized protein
C8R40DRAFT_1102091	0	0.862	0.147	3.226	4.313	1.266	3.12161	up	1.16633e-19	9.43784e-18	uncharacterized protein
C8R40DRAFT_1102092	0.616	0.842	0.667	16.323	15.428	15.75	4.48048	up	8.48839e-37	3.08051e-34	uncharacterized protein
C8R40DRAFT_1102100	27.005	65.498	46.114	22.202	25.39	18.383	-1.07108	down	1.03078e-05	0.00010435	uncharacterized protein
C8R40DRAFT_1043853	4.041	5.696	3.412	24.353	32.299	15.864	2.46308	up	1.29152e-16	7.77249e-15	Alpha/Beta hydrolase protein
C8R40DRAFT_1044123	64.396	69.788	55.469	177.226	160.439	192.542	1.48318	up	3.82987e-07	5.34575e-06	uncharacterized protein
C8R40DRAFT_173623	13.855	16.333	13.995	29.384	28.05	32.041	1.01794	up	0.000690249	0.00391773	Aldo/keto reductase
C8R40DRAFT_1170120	304.362	219.697	209.424	18.355	16.569	21.356	-3.704	down	3.30841e-37	1.32072e-34	uncharacterized protein
C8R40DRAFT_175233	181.509	195.534	194.627	91.617	102.656	79.234	-1.0636	down	1.14221e-05	0.000113803	regulator of G protein signaling domain-containing protein
C8R40DRAFT_1069174	5.925	4.99	4.15	9.465	11.756	9.729	1.03859	up	0.000954999	0.00514026	uncharacterized protein
C8R40DRAFT_1170141	0.656	0.753	0.931	1.757	1.373	1.856	1.09039	up	0.00393109	0.0163865	uncharacterized protein
C8R40DRAFT_176035	23.728	6.525	8.519	3.504	3.207	4.067	-1.84664	down	3.80988e-12	1.33804e-10	uncharacterized protein
C8R40DRAFT_1102401	4.379	3.984	7.806	2.347	1.753	3.514	-1.0862	down	2.28142e-05	0.000209206	uncharacterized protein
C8R40DRAFT_1102404	76.674	148.959	93.559	36.238	41.084	31.128	-1.55737	down	8.82076e-10	2.0552e-08	uncharacterized protein
C8R40DRAFT_177930	138.357	230.451	152.221	68.353	54.233	84.41	-1.33175	down	1.49851e-07	2.27167e-06	uncharacterized protein
C8R40DRAFT_178010	16.702	21.334	17.175	5.218	5.274	5.69	-1.77038	down	1.10955e-11	3.63059e-10	uncharacterized protein
C8R40DRAFT_1170179	1.407	2.692	1.712	10.437	12.071	7.395	2.36283	up	4.42132e-13	1.73038e-11	uncharacterized protein
C8R40DRAFT_989355	5.675	9.155	12.738	18.657	9.116	30.115	1.07019	up	0.000482918	0.00290624	uncharacterized protein
C8R40DRAFT_1102468	34.278	32.56	34.589	68.094	70.091	66.215	1.01093	up	0.000803933	0.0044553	NPL4 family-domain-containing protein
C8R40DRAFT_1170186	6.67	114.803	8.027	15.754	26.784	6.69	-1.39535	down	2.26974e-08	4.13736e-07	uncharacterized protein
C8R40DRAFT_1170187	19.07	369.816	20.811	325.399	594.465	33.494	1.21845	up	0.000100869	0.000762632	uncharacterized protein
C8R40DRAFT_1170190	37.214	51.133	37.658	19.79	22.754	16.223	-1.10036	down	6.37348e-06	6.80899e-05	uncharacterized protein
C8R40DRAFT_1170219	4.173	3.091	3.695	7.969	7.963	8.561	1.16004	up	0.000122275	0.000901702	uncharacterized protein
C8R40DRAFT_1044598	3.232	4.131	3.7	9.088	10.711	7.089	1.28099	up	2.50247e-05	0.000226015	uncharacterized protein
C8R40DRAFT_1102763	10.675	5.83	6.76	16.341	14.251	18.944	1.09022	up	0.000247999	0.00164636	uncharacterized protein
C8R40DRAFT_1069261	0.871	0.864	0.412	2.851	1.784	3.947	1.99748	up	2.8863e-10	7.29248e-09	uncharacterized protein
C8R40DRAFT_184064	15.074	11.435	12.283	28.931	28.212	30.602	1.1775	up	7.31187e-05	0.000577999	homogentisate 1,2-dioxygenase
C8R40DRAFT_1170286	0.378	0.103	0.614	0.966	1.37	0.735	1.48524	up	0.000283546	0.00184251	uncharacterized protein
C8R40DRAFT_1044688	1.834	3.034	1.197	13.309	18.512	6.675	2.66553	up	1.18081e-18	8.57055e-17	Alpha/Beta hydrolase protein
C8R40DRAFT_1069266	3.954	4.787	3.292	10.165	11.239	8.363	1.3065	up	2.3046e-05	0.000210847	uncharacterized protein
C8R40DRAFT_1170309	107.089	144.348	88.7	37.999	43.008	34.703	-1.55558	down	9.94202e-10	2.29856e-08	uncharacterized protein
C8R40DRAFT_1044859	3.153	7.337	4.34	1.121	1.303	1.217	-2.02522	down	7.5965e-13	2.86989e-11	class II aldolase and Adducin N-terminal domain-containing protein
C8R40DRAFT_185871	263.948	255.815	257.301	518.304	529.337	510.24	1.00348	up	0.000866491	0.00474707	uncharacterized protein
C8R40DRAFT_1044228	69.061	99.863	77.057	189.7	231.929	143.263	1.19942	up	6.66872e-05	0.000534211	MFS general substrate transporter
C8R40DRAFT_1044656	137.444	149.643	127.772	42.293	51.113	34.243	-1.70042	down	3.03954e-11	9.07753e-10	endoplasmic reticulum oxidoreductin 1
C8R40DRAFT_1103130	3.53	60.985	4.035	5.848	3.534	7.976	-1.98137	down	1.28023e-13	5.37965e-12	uncharacterized protein
C8R40DRAFT_1044777	6.477	4.784	8.016	3.051	2.916	3.405	-1.04021	down	2.96578e-05	0.000261548	alpha/beta-hydrolase
C8R40DRAFT_192956	9.253	9.157	13.955	1.815	1.957	1.738	-2.55366	down	1.77415e-20	1.52858e-18	major facilitator superfamily domain-containing protein
C8R40DRAFT_192845	4.931	8.408	6.195	13.305	11.177	15.297	1.02591	up	0.00060926	0.00354371	uncharacterized protein
C8R40DRAFT_1146714	0.419	0.1	0.397	0.79	1.126	0.237	1.23022	up	0.0015971	0.00784532	uncharacterized protein
C8R40DRAFT_1044620	0.578	1.658	0.944	0.352	0.695	0.297	-1.24064	down	1.63719e-05	0.000155611	uncharacterized protein
C8R40DRAFT_1103308	23.794	28.243	23.249	51.776	50.51	52.257	1.03753	up	0.000546002	0.00322432	S-adenosyl-L-methionine-dependent methyltransferase
C8R40DRAFT_1069329	1.259	2.063	1.485	0.616	0.893	0.332	-1.3832	down	2.60829e-07	3.74094e-06	uncharacterized protein
C8R40DRAFT_1045124	1.735	1.089	0.616	3.058	4.004	2.118	1.4153	up	9.13016e-06	9.36956e-05	Alpha/Beta hydrolase protein
C8R40DRAFT_195939	0.502	0.48	0.136	4.562	0.79	8.114	3.58678	up	4.30177e-22	4.59982e-20	uncharacterized protein
C8R40DRAFT_1160637	4.277	6.381	3.961	9.041	9.529	11.3	1.0307	up	0.000813481	0.00448951	meiotic nuclear division protein 1
C8R40DRAFT_1103570	15.025	51.106	9.698	9.097	10.108	7.507	-1.50516	down	3.14428e-09	6.60889e-08	uncharacterized protein
C8R40DRAFT_1103657	0.09	1.32	0.766	3.884	3.998	2.716	2.28246	up	1.05001e-12	3.92966e-11	uncharacterized protein
C8R40DRAFT_1103659	0.128	1.072	0.303	2.826	3.459	2.357	2.52114	up	2.65135e-14	1.23072e-12	uncharacterized protein
C8R40DRAFT_199855	128.677	105.936	88.397	16.7	15.299	18.348	-2.68153	down	1.4828e-22	1.64427e-20	uncharacterized protein
C8R40DRAFT_1170440	6.967	10.429	6.528	23.27	26.231	18.59	1.50889	up	4.10057e-07	5.67727e-06	uncharacterized protein
C8R40DRAFT_201041	0.818	0.516	1.056	1.87	1.681	2.064	1.23124	up	0.000100745	0.000762178	uncharacterized protein
C8R40DRAFT_201149	17.435	40.688	29.137	8.528	7.6	9.049	-1.79309	down	6.14484e-12	2.0966e-10	major facilitator superfamily domain-containing protein
C8R40DRAFT_1103820	5.48	6.466	6.631	12.679	14.296	10.473	1.01125	up	0.00099471	0.00529686	thiamine biosynthetic bifunctional enzyme Thi4
C8R40DRAFT_1045048	9.859	12.544	9.04	24.373	24.853	24.105	1.22161	up	4.19397e-05	0.000353967	Spo11/DNA topoisomerase VI subunit A
C8R40DRAFT_1104142	344.197	419.588	403.284	33.11	39.886	30.662	-3.49295	down	1.58221e-34	4.98645e-32	malic enzyme
C8R40DRAFT_1160709	13.584	64.673	11.511	7.315	9.075	4.449	-2.10676	down	1.67802e-15	8.892e-14	uncharacterized protein
C8R40DRAFT_1160712	15.424	19.508	25.654	9.058	13.689	5.715	-1.08987	down	6.19808e-06	6.65724e-05	pheromone receptor
C8R40DRAFT_1104199	5.195	5.5	13.583	3.7	4.152	3.567	-1.08801	down	1.41434e-05	0.000136819	uncharacterized protein
C8R40DRAFT_1045290	3.31	3.024	5.305	13.922	15.414	9.319	1.73143	up	8.67758e-09	1.71207e-07	short-chain dehydrogenase/reductase
C8R40DRAFT_1104265	6.986	8.399	11.492	19.324	21.281	16.046	1.07564	up	0.000415214	0.00255398	uncharacterized protein
C8R40DRAFT_1170543	175.354	127.297	124.941	572.696	543.018	586.366	1.99298	up	6.6566e-12	2.25834e-10	short-chain dehydrogenase/reductase
C8R40DRAFT_1104278	120.016	75.341	121.67	235.736	249.407	231.576	1.17679	up	7.64594e-05	0.000599266	uncharacterized protein
C8R40DRAFT_1170546	22.602	15.548	20.435	51.705	46.007	56.995	1.40089	up	1.98236e-06	2.39805e-05	uncharacterized protein
C8R40DRAFT_207281	4.072	2.598	4.551	1.213	1.924	0.747	-1.52986	down	1.89341e-08	3.51014e-07	uncharacterized protein
C8R40DRAFT_1069502	1.827	2.321	1.597	1.138	0.581	0.955	-1.10244	down	8.36791e-05	0.000647378	uncharacterized protein
C8R40DRAFT_1069508	37.807	251.831	26.336	218.068	400.185	34.632	1.04702	up	0.00104083	0.00549362	common central domain of tyrosinase-domain-containing protein
C8R40DRAFT_1170618	3.999	9.316	5.46	18.307	21.569	15.477	1.5597	up	1.6751e-07	2.50763e-06	uncharacterized protein
C8R40DRAFT_209066	5.936	104.15	4.716	6.727	9.552	4.514	-2.46481	down	1.08806e-19	8.86433e-18	uncharacterized protein
C8R40DRAFT_1170625	0.521	0.747	0.246	2.109	2.439	1.106	1.89882	up	3.03715e-08	5.36473e-07	uncharacterized protein
C8R40DRAFT_1104463	116.159	141.372	130.414	48.759	56.688	41.267	-1.40283	down	2.08343e-08	3.82687e-07	Hsp70 protein-domain-containing protein
C8R40DRAFT_1045197	23.698	19.794	21.812	81.986	111.13	54.109	1.92053	up	7.66969e-11	2.13114e-09	cytochrome P450
C8R40DRAFT_1104550	16.157	28.954	15.472	6.57	9.059	3.668	-1.65038	down	7.88705e-11	2.18647e-09	uncharacterized protein
C8R40DRAFT_1251292	2.243	1.728	2.674	5.84	6.245	4.552	1.32366	up	1.24113e-05	0.000122134	esterase 1
C8R40DRAFT_212339	24.017	31.23	26.018	59.179	59.814	56.516	1.11081	up	0.000204164	0.0014036	putative isomerase YbhE
C8R40DRAFT_1001463	17.099	21.523	19.975	50.592	47.885	48.147	1.32318	up	1.16901e-05	0.000115991	uncharacterized protein
C8R40DRAFT_1170705	4.779	32.853	40.943	2.81	4.505	3.062	-2.92032	down	1.32398e-24	1.70494e-22	uncharacterized protein
C8R40DRAFT_1001418	0.685	1.966	0.81	0.382	0.377	0.194	-1.85736	down	0.000251098	0.00166416	uncharacterized protein
C8R40DRAFT_1170729	9.656	15.364	7.641	41.684	46.72	36.517	1.93528	up	4.0493e-11	1.17636e-09	Alpha/Beta hydrolase protein
C8R40DRAFT_215211	298.329	578.601	406.626	59.764	55.064	65.191	-2.8339	down	9.71141e-25	1.29227e-22	cofactor-independent phosphoglycerate mutase
C8R40DRAFT_1170736	45.968	41.163	48.443	92.475	105.411	82.061	1.04606	up	0.000556293	0.0032754	uncharacterized protein
C8R40DRAFT_1069622	153.697	221.695	199.748	41.421	42.541	43.305	-2.17603	down	2.54253e-16	1.47098e-14	uncharacterized protein
C8R40DRAFT_1170786	99.458	151.267	64.068	50.288	39.665	60.87	-1.06153	down	1.85792e-05	0.000173968	uncharacterized protein
C8R40DRAFT_1190052	148.258	185.568	150.08	462.756	502.661	427.032	1.52482	up	1.98153e-07	2.90107e-06	carbohydrate-binding module family 12 protein
C8R40DRAFT_1105167	3.353	4.122	3.086	7.181	6.312	7.805	1.01176	up	0.000805437	0.00446043	alpha/beta-hydrolase
C8R40DRAFT_1045592	1.535	2.549	2.343	6.615	9.221	3.371	1.57897	up	3.80185e-07	5.31283e-06	Formate/nitrite transporter
C8R40DRAFT_1105317	2.862	5.112	4.093	9.094	10.936	9.434	1.28767	up	3.50401e-05	0.000302771	uncharacterized protein
C8R40DRAFT_223607	3.112	4.889	3.781	10.844	11.468	10.835	1.49206	up	8.57258e-07	1.11714e-05	uncharacterized protein
C8R40DRAFT_1046084	0.714	2.999	0.488	0.177	0.394	0.314	-2.24313	down	5.6855e-11	1.60733e-09	uncharacterized protein
C8R40DRAFT_1045866	0.946	0.995	0.671	2.086	3.153	0.99	1.25288	up	0.00016362	0.00116154	uncharacterized protein
C8R40DRAFT_1045524	14.439	30.814	15.155	8.344	7.38	7.496	-1.37926	down	5.64231e-08	9.29468e-07	uncharacterized protein
C8R40DRAFT_226890	3.382	9.422	5.23	2.619	2.326	2.749	-1.22859	down	1.42142e-06	1.77137e-05	uncharacterized protein
C8R40DRAFT_227978	33.611	33.323	30.267	77.575	87.092	66.83	1.25192	up	2.67396e-05	0.00023898	chromatin associated protein KTI12
C8R40DRAFT_1045742	0.224	2.948	0	0.313	0.309	0.317	-1.75296	down	4.02953e-08	6.88412e-07	concanavalin A-like lectin/glucanase domain-containing protein
C8R40DRAFT_1105697	54.466	102.393	30.1	214.505	266.539	165.479	1.78996	up	1.04745e-09	2.41701e-08	glycoside hydrolase superfamily
C8R40DRAFT_1105815	3.063	5.033	2.89	1.474	1.61	1.42	-1.28582	down	4.16534e-07	5.76029e-06	HORMA domain-containing protein
C8R40DRAFT_1069755	98.847	99.176	93.787	24.32	22.915	26.532	-1.98394	down	5.11701e-14	2.27812e-12	uncharacterized protein
C8R40DRAFT_1105820	20.449	20.586	14.864	6.761	6.311	5.558	-1.58504	down	2.21771e-09	4.82896e-08	uncharacterized protein
C8R40DRAFT_1160916	1259.65	1032.86	1320.17	109.585	67.726	152.351	-3.454	down	2.14023e-33	5.96079e-31	uncharacterized protein
C8R40DRAFT_1046252	120.552	267.154	174.091	48.982	32.352	68.803	-1.90375	down	6.27364e-13	2.41585e-11	thioredoxin-like protein
C8R40DRAFT_1170934	46.899	410.576	97.251	19.473	21.77	15.238	-3.29587	down	1.57155e-31	3.69036e-29	Alpha/beta hydrolase fold-1
C8R40DRAFT_1170937	5.694	103.027	2.24	4.213	4.075	3.349	-3.25293	down	5.42985e-29	9.70566e-27	uncharacterized protein
C8R40DRAFT_1170977	8.359	23.709	12.78	2.738	3.854	1.752	-2.42581	down	3.5495e-19	2.70756e-17	uncharacterized protein
C8R40DRAFT_1170994	38.827	63.724	40.196	18.539	20.642	18.91	-1.29703	down	2.30645e-07	3.34003e-06	uncharacterized protein
C8R40DRAFT_1170997	271.454	206.757	273.965	55.2	55.822	54.027	-2.18816	down	1.69838e-16	1.00692e-14	ferritin-like domain-containing protein
C8R40DRAFT_1171008	2.057	1.598	2.656	4.054	3.574	5.179	1.02064	up	0.000952601	0.00513196	uncharacterized protein
C8R40DRAFT_234503	19.141	7.719	19.465	40.702	26.628	53.326	1.38098	up	1.83095e-06	2.22613e-05	uncharacterized protein
C8R40DRAFT_1106082	11.539	9.982	7.022	38.842	46.189	29.67	2.00656	up	9.13175e-12	3.04629e-10	uncharacterized protein
C8R40DRAFT_234746	90.056	141.748	96.24	44.155	45.445	42.875	-1.30815	down	1.64857e-07	2.4772e-06	uncharacterized protein
C8R40DRAFT_235045	0.809	1.088	0.718	1.92	2.396	2.004	1.27214	up	9.05774e-05	0.000694021	uncharacterized protein
C8R40DRAFT_235202	0.804	2.568	1.137	0.616	0.678	0.579	-1.26611	down	7.39158e-07	9.72765e-06	uncharacterized protein
C8R40DRAFT_1171016	869.066	1173.52	530.746	1771.65	2081.17	1464.65	1.0471	up	0.000546574	0.00322611	uncharacterized protein
C8R40DRAFT_1190826	10.53	10.035	11.253	23.819	23.819	22.83	1.14705	up	0.000129092	0.000945569	uncharacterized protein
C8R40DRAFT_1160949	83.015	52.595	59.843	326.269	564.398	89.878	2.32674	up	6.26433e-15	3.02507e-13	uncharacterized protein
C8R40DRAFT_1171025	103.171	184.282	31.98	40.719	54.653	25.162	-1.40605	down	1.6163e-08	3.04831e-07	uncharacterized protein
C8R40DRAFT_1106210	0.244	0.468	0	1.228	0.673	1.107	2.07423	up	0.000109564	0.000818554	uncharacterized protein
C8R40DRAFT_235765	3.613	6.114	4.212	13.174	27.554	4.308	1.69174	up	2.51565e-08	4.53727e-07	cyclohexanone monooxygenase
C8R40DRAFT_237217	0.071	0.915	0.268	2.571	2.85	2.847	2.71808	up	1.03708e-15	5.61992e-14	uncharacterized protein
C8R40DRAFT_1106308	0	0.306	0.091	1.145	1.659	0.616	3.09719	up	1.05225e-14	4.98091e-13	uncharacterized protein
C8R40DRAFT_1069841	0	1.474	0.501	4.302	6.845	2.235	2.7585	up	3.73792e-16	2.12158e-14	uncharacterized protein
C8R40DRAFT_1171066	433.996	1307.46	402.809	305.525	345.594	303.297	-1.16779	down	2.19492e-06	2.62864e-05	uncharacterized protein
C8R40DRAFT_1069865	5.159	5.718	9.603	24.252	21.135	30.865	1.8964	up	9.59702e-11	2.65436e-09	uncharacterized protein
C8R40DRAFT_238283	204.07	139.057	230.231	465.066	366.709	560.792	1.28023	up	1.11263e-05	0.000111318	uncharacterized protein
C8R40DRAFT_1147710	2.218	2.3	1.778	4.312	5.374	2.914	1.00057	up	0.00159978	0.00785527	uncharacterized protein
C8R40DRAFT_238532	0.382	0.731	0	0.746	0.947	1.135	1.34297	up	0.000684126	0.00388851	uncharacterized protein
C8R40DRAFT_238613	0.364	1.394	1.132	1.802	2.466	1.591	1.01883	up	0.00520741	0.0205754	uncharacterized protein
C8R40DRAFT_1106510	2.505	8.714	3.124	15.824	5.099	27.144	1.74449	up	1.07342e-09	2.46742e-08	uncharacterized protein
C8R40DRAFT_1106582	0.242	0.505	0.458	1.522	0.823	2.04	1.86094	up	1.0659e-08	2.07228e-07	uncharacterized protein
C8R40DRAFT_1106585	0.425	0.523	0.23	2.169	1.271	2.199	2.2562	up	2.28132e-09	4.94947e-08	uncharacterized protein
C8R40DRAFT_1046363	0	0.248	0.109	0.611	0.19	1.174	2.45797	up	2.51382e-09	5.37598e-08	UbiA prenyltransferase family-domain-containing protein
C8R40DRAFT_1106652	0.125	0.238	0.488	3.894	6.411	1.349	3.77082	up	1.14532e-29	2.14317e-27	S-adenosyl-L-methionine-dependent methyltransferase
C8R40DRAFT_1046491	1.69	3.551	1.097	6.846	8.91	5.965	1.77651	up	6.21009e-09	1.24368e-07	alpha/beta-hydrolase
C8R40DRAFT_239876	0.156	1.072	0.308	0.291	0.215	0.251	-1.01792	down	0.000381255	0.00237313	cytochrome P450
C8R40DRAFT_241684	10.59	13.172	8.569	4.516	3.646	4.653	-1.33488	down	2.40401e-07	3.47711e-06	uncharacterized protein
C8R40DRAFT_991966	11.472	14.516	9.829	2.976	4.195	3.263	-1.77906	down	3.88968e-11	1.1334e-09	phosphatases II
C8R40DRAFT_1065366	172.776	207.705	202.089	20.229	23.953	17.623	-3.23657	down	1.0167e-30	2.17429e-28	HSF-type DNA-binding-domain-containing protein
C8R40DRAFT_1033748	0.807	1.644	0.887	2.763	3.415	2.241	1.33388	up	2.97202e-05	0.000261905	uncharacterized protein
C8R40DRAFT_1033114	27.139	24.56	24.652	57.979	69.178	47.326	1.19234	up	7.21788e-05	0.000572056	uncharacterized protein
C8R40DRAFT_1079603	1497.06	957.822	1452.06	2971.39	3518.41	2510.87	1.20399	up	5.74936e-05	0.000469355	pyridoxal phosphate-dependent transferase
C8R40DRAFT_1032932	12.505	16.204	12.277	44.597	45.377	46.441	1.73473	up	3.96583e-09	8.23133e-08	ubiquitin-related modifier 1
C8R40DRAFT_1034105	29.774	38.339	36.242	107.908	99.346	114.952	1.62646	up	2.22478e-08	4.06157e-07	carboxypeptidase S
C8R40DRAFT_1079655	7.907	9.956	5.618	20.21	17.335	22.099	1.34477	up	4.74053e-06	5.25673e-05	50S ribosomal protein L30e-like protein
C8R40DRAFT_1033017	187.097	138.014	183.106	61.889	65.813	57.283	-1.45802	down	7.56532e-09	1.50502e-07	serine palmitoyltransferase 2
C8R40DRAFT_1033606	0.831	0.739	0.993	2.631	4.516	1.121	1.68854	up	1.19559e-07	1.84991e-06	pectin lyase fold/virulence factor
C8R40DRAFT_1033282	39.547	40.17	41.558	15.174	19.713	13.736	-1.31852	down	1.18731e-07	1.84426e-06	uncharacterized protein
C8R40DRAFT_1079728	1.146	1.653	1.161	3.083	3.398	2.394	1.16364	up	0.000196689	0.0013608	uncharacterized protein
C8R40DRAFT_1033194	2.17	1.591	1.974	4.218	5.902	2.712	1.16146	up	0.000281247	0.00182857	uncharacterized protein
C8R40DRAFT_1157929	8.583	12.257	13.789	4.966	7.714	4.585	-1.004	down	4.2527e-05	0.000358665	uncharacterized protein
C8R40DRAFT_248084	1.494	1.729	1.163	3.149	3.691	1.964	1.00476	up	0.00212313	0.00987826	uncharacterized protein
C8R40DRAFT_248934	66.31	65.401	86.339	29.183	37.965	19.385	-1.33331	down	6.69761e-08	1.08982e-06	kinase-like domain-containing protein
C8R40DRAFT_1080094	46.869	49.452	41.475	12.77	16.316	10.754	-1.79017	down	4.34574e-12	1.50418e-10	uncharacterized protein
C8R40DRAFT_1158004	18.964	36.651	14.454	55.096	68.742	41.446	1.23806	up	3.79918e-05	0.000325924	stomatin family protein
C8R40DRAFT_1065480	2.267	3.123	2.523	6.512	9.227	4.288	1.33932	up	1.48929e-05	0.000143029	uncharacterized protein
C8R40DRAFT_1165405	15.965	83.971	11.02	8.582	6.88	10.603	-2.08967	down	1.1443e-14	5.37417e-13	uncharacterized protein
C8R40DRAFT_1192057	0.386	0.446	0.867	2.514	3.012	1.311	2.00677	up	2.03694e-10	5.31468e-09	FAD dependent oxidoreductase
C8R40DRAFT_256522	2.43	3.863	2.38	7.46	8.084	6.175	1.32405	up	1.25637e-05	0.000123129	putative MAP kinase
C8R40DRAFT_1080404	4.252	6.697	3.102	9.896	13.769	8.126	1.17777	up	0.000241857	0.00161184	uncharacterized protein
C8R40DRAFT_1165467	33.961	72.752	37.942	24.237	28.003	19.713	-1.00746	down	2.81177e-05	0.000250176	uncharacterized protein
C8R40DRAFT_1034133	64.783	61.721	81.302	30.407	32.38	29.334	-1.17361	down	1.88786e-06	2.29301e-05	uncharacterized protein
C8R40DRAFT_1065548	216.278	120.523	171.517	28.693	36.713	20.696	-2.56157	down	2.16891e-21	2.02929e-19	NADH-cytochrome b5 reductase
C8R40DRAFT_1165486	52.452	38.29	53.73	22.555	29.96	14.788	-1.10201	down	4.70237e-06	5.21924e-05	uncharacterized protein
C8R40DRAFT_1165503	4.769	5.089	3.835	11.716	10.305	14.29	1.40677	up	1.72567e-06	2.10669e-05	D-galacturonic acid reductase
C8R40DRAFT_1080778	12.303	11.161	13.176	26.142	28.45	25.904	1.13543	up	0.000165245	0.00116685	uncharacterized protein
C8R40DRAFT_1080797	47.799	62.798	51.266	24.696	30.244	19.273	-1.125	down	3.64133e-06	4.13352e-05	uncharacterized protein
C8R40DRAFT_1165528	14.415	25.802	12.601	40.497	45.293	37.854	1.22704	up	4.15332e-05	0.000352268	uncharacterized protein
C8R40DRAFT_264044	26.661	30.502	30.535	14.171	15.71	12.356	-1.05398	down	1.43285e-05	0.000138386	L-Aspartase-like protein
C8R40DRAFT_1081000	41.56	50.71	41.417	124.644	129.057	116.09	1.46783	up	5.83718e-07	7.8458e-06	uncharacterized protein
C8R40DRAFT_1081029	4.593	6.686	8.593	1.007	1.074	1.035	-2.6718	down	1.1349e-21	1.0961e-19	uncharacterized protein
C8R40DRAFT_1065618	2.852	2.117	2.559	0.714	0.65	1.281	-1.50794	down	4.81931e-07	6.60366e-06	uncharacterized protein
C8R40DRAFT_1005097	29.67	29.211	28.582	13.615	14.766	12.511	-1.0968	down	7.40205e-06	7.74209e-05	uncharacterized protein
C8R40DRAFT_1081045	3.518	4.02	4.259	12.377	12.355	11.289	1.61017	up	4.77536e-08	8.03226e-07	MFS Git1p-like glycerophosphoinositol permease
C8R40DRAFT_1081128	3.053	3.489	2.868	7.152	6.605	6.347	1.09497	up	0.000356882	0.00224476	uncharacterized protein
C8R40DRAFT_1165591	1062.55	1202.22	1378.62	401.173	418.429	383.502	-1.59852	down	3.71911e-10	9.22155e-09	RlpA-like double-psi beta-barrel-protein domain-containing protein-containing protein
C8R40DRAFT_269988	16.058	15.399	17.615	7.605	8.747	6.558	-1.09882	down	6.7915e-06	7.16608e-05	uncharacterized protein
C8R40DRAFT_1165604	0.826	10.087	0.67	1.538	0.954	1.648	-1.48363	down	1.02425e-07	1.61189e-06	uncharacterized protein
C8R40DRAFT_1065662	0.049	1.076	1.111	0.273	0.162	0.111	-2.02798	down	5.63091e-07	7.61987e-06	uncharacterized protein
C8R40DRAFT_273255	66.303	82.963	73.544	29.279	28.483	31.324	-1.32251	down	1.42459e-07	2.17336e-06	pyridoxal phosphate-dependent transferase
C8R40DRAFT_271448	4.99	5.788	5.397	1.399	0.999	1.834	-1.9336	down	6.40459e-13	2.45838e-11	uncharacterized protein
C8R40DRAFT_1081387	3.399	7.613	5.175	2.133	2.806	1.245	-1.38779	down	4.114e-08	7.00843e-07	uncharacterized protein
C8R40DRAFT_275697	2.106	2.647	3.224	1.105	1.151	1.473	-1.09644	down	2.39081e-05	0.000217241	uncharacterized protein
C8R40DRAFT_1033446	996.305	653.304	1268.64	461.793	448.564	487.208	-1.06219	down	1.39773e-05	0.000135321	uncharacterized protein
C8R40DRAFT_1165683	2724.63	1835.73	3598.68	797.281	591.881	1012.98	-1.76408	down	1.35029e-11	4.3123e-10	uncharacterized protein
C8R40DRAFT_1033515	35.294	33.609	38.241	16.462	21.73	11.368	-1.11226	down	4.09629e-06	4.58908e-05	AEX-3 domain-containing protein
C8R40DRAFT_1065722	10.563	8.604	12.557	24.443	21.07	29.976	1.25061	up	2.651e-05	0.000237166	uncharacterized protein
C8R40DRAFT_281532	37.521	40.11	38.965	17.818	22.736	12.947	-1.12384	down	3.49215e-06	3.98305e-05	uncharacterized protein
C8R40DRAFT_1033678	27.658	31.58	29.846	14.471	20.559	8.218	-1.04248	down	1.25485e-05	0.000123086	protein kinase
C8R40DRAFT_1165701	3.978	1.791	4.983	1.438	1.999	1.259	-1.19458	down	1.53314e-05	0.000147004	uncharacterized protein
C8R40DRAFT_281810	5.575	4.862	2.995	9.406	8.737	9.535	1.0429	up	0.000625103	0.00361654	uncharacterized protein
C8R40DRAFT_1081895	7.97	14.077	11.048	26.79	27.057	25.323	1.25826	up	2.2455e-05	0.000206227	MFS general substrate transporter
C8R40DRAFT_1065745	293.132	83.045	311.667	709.719	604.025	811.337	1.62736	up	1.9965e-08	3.67916e-07	Endoribonuclease L-PSP
C8R40DRAFT_1165723	17.607	8.086	19.526	40.797	36.073	43.227	1.40914	up	1.5305e-06	1.89352e-05	putative serine dehydratase domain-containing protein
C8R40DRAFT_1165728	1.43	1.632	0.625	4.794	4.852	4.984	1.98753	up	6.23902e-10	1.48842e-08	uncharacterized protein
C8R40DRAFT_1158235	6.773	3.916	4.708	12.098	10.422	11.465	1.1421	up	0.000165098	0.00116685	uncharacterized protein
C8R40DRAFT_1082064	101.433	101.963	88.385	41.528	54.626	29.044	-1.22065	down	6.17438e-07	8.21605e-06	ribosomal protein S9
C8R40DRAFT_287182	2.05	1.617	1.642	4.152	3.7	3.852	1.14004	up	0.00023728	0.00159019	uncharacterized protein
C8R40DRAFT_1106800	24.953	75.343	40.26	22.378	25.629	21.127	-1.02365	down	2.45198e-05	0.000221957	Brix domain-containing protein
C8R40DRAFT_1046967	3.942	3.837	4.374	9.49	8.465	8.004	1.09473	up	0.000573869	0.003365	uncharacterized protein
C8R40DRAFT_1047128	182.579	174.478	125.888	62.975	66.19	57.675	-1.37004	down	4.82976e-08	8.10101e-07	uncharacterized protein
C8R40DRAFT_1265524	27.073	20.942	15.974	5.256	5.874	5.146	-1.97488	down	5.63281e-14	2.48924e-12	uncharacterized protein
C8R40DRAFT_1069942	1.431	1.312	0.762	2.631	2.235	2.363	1.04375	up	0.00142558	0.0071404	uncharacterized protein
C8R40DRAFT_1069943	32.684	40.336	39.261	117.182	106.732	121.376	1.62067	up	2.77173e-08	4.95436e-07	uncharacterized protein
C8R40DRAFT_1160999	2.48	6.21	3.048	9.839	11.555	8.771	1.36146	up	5.34658e-06	5.85825e-05	dihydroxy-acid and 6-phosphogluconate dehydratase
C8R40DRAFT_1069966	0.505	1.402	1.052	2.031	2.561	1.945	1.14272	up	0.00114859	0.00594703	uncharacterized protein
C8R40DRAFT_1069998	16.292	139.752	11.967	263.466	428.374	95.066	2.22762	up	6.46059e-14	2.83414e-12	NAD-dependent formate dehydrogenase
C8R40DRAFT_1107419	4.874	4.396	3.764	20.65	19.636	18.967	2.18435	up	3.52167e-13	1.39654e-11	uncharacterized protein
C8R40DRAFT_296889	52.704	97.289	52.947	32.405	32.04	32.718	-1.06255	down	1.4473e-05	0.000139556	carbamoyl-phosphate synthase
C8R40DRAFT_1107511	1.615	1.975	1.826	0.301	0.495	0.508	-2.05177	down	2.65139e-10	6.72735e-09	uncharacterized protein
C8R40DRAFT_1070023	6.563	7.763	7.678	3.401	3.798	3.675	-1.01668	down	3.82466e-05	0.00032764	uncharacterized protein
C8R40DRAFT_1171290	224.922	236.588	180.059	453.445	424.886	489.103	1.09179	up	0.000233119	0.00156668	uncharacterized protein
C8R40DRAFT_1171300	677.372	875.047	663.49	1634.7	1519.21	1725.83	1.13891	up	0.000118069	0.000874453	ubiquitin
C8R40DRAFT_1171314	1.447	1.7	2.241	4.446	4.859	3.352	1.23165	up	0.000105895	0.00079611	alpha/beta-hydrolase
C8R40DRAFT_1171321	20.013	25.771	26.839	5.586	6.337	4.182	-2.17271	down	2.09845e-16	1.2259e-14	RNA recognition motif 2-domain-containing protein
C8R40DRAFT_301154	27.334	36.405	32.992	14.134	14.133	14.647	-1.17247	down	2.43397e-06	2.87185e-05	putative formate/nitrite transporter
C8R40DRAFT_1107800	11.74	11.974	10.618	23.512	25.201	20.183	1.0048	up	0.000992441	0.00528949	alcohol dehydrogenase IV
C8R40DRAFT_1194286	13.643	15.178	19.946	5.575	8.314	7.41	-1.19501	down	4.39475e-06	4.88687e-05	uncharacterized protein
C8R40DRAFT_1161118	0.822	2.785	1.004	4.283	5.547	3.877	1.57114	up	5.38058e-07	7.2976e-06	restriction endonuclease type II-like protein
C8R40DRAFT_1252337	1.242	4.045	1.469	7.043	9.583	6.139	1.75213	up	6.66021e-09	1.32938e-07	arginine methyl transferase
C8R40DRAFT_1161151	2.96	3.826	2.801	9.223	8.357	8.232	1.42861	up	3.52928e-06	4.01774e-05	uncharacterized protein
C8R40DRAFT_1047233	0.565	0.108	0.482	2.21	1.714	3.169	2.61537	up	2.89555e-15	1.46317e-13	uncharacterized protein
C8R40DRAFT_1161166	0.144	0.415	0.109	1.258	0.223	1.734	2.26178	up	4.34096e-10	1.06531e-08	uncharacterized protein
C8R40DRAFT_1171429	1.428	1.287	1.909	3.097	3.89	3.045	1.11689	up	0.00167278	0.00815022	uncharacterized protein
C8R40DRAFT_1047490	23.971	19.919	29.765	52.548	61.006	45.909	1.11433	up	0.000223175	0.00150965	general substrate transporter
C8R40DRAFT_309824	1.379	0.91	2.251	4.171	4.928	2.127	1.30551	up	3.83248e-05	0.000328012	uncharacterized protein
C8R40DRAFT_1070150	5.342	14.327	5.156	21.317	26.846	15.601	1.36084	up	6.30438e-06	6.74119e-05	uncharacterized protein
C8R40DRAFT_310360	14.206	35.302	18.195	70.824	84.506	58.124	1.65659	up	1.74211e-08	3.24631e-07	uncharacterized protein
C8R40DRAFT_1171462	20.785	45.722	12.92	103.647	106.769	100.266	1.9677	up	1.40386e-11	4.45959e-10	uncharacterized protein
C8R40DRAFT_1108410	5.229	5.716	3.341	10.467	9.088	10.503	1.07299	up	0.000364243	0.00228625	glycoside hydrolase superfamily
C8R40DRAFT_1047485	2.163	3.118	1.991	9.465	5.127	13.553	1.95201	up	3.59057e-11	1.05394e-09	nuclease Le1
C8R40DRAFT_1108522	1.991	4.897	3.137	1.605	1.584	1.584	-1.07016	down	2.0582e-05	0.000191225	uncharacterized protein
C8R40DRAFT_1171474	152.154	126.888	220.975	65.184	86.755	43.47	-1.35547	down	4.07265e-08	6.94788e-07	uncharacterized protein
C8R40DRAFT_1070168	3.283	3.089	4.413	8.661	9.915	7.374	1.26647	up	3.37951e-05	0.000293495	uncharacterized protein
C8R40DRAFT_1108571	0.902	1.619	1.321	0.359	0.49	0.336	-1.69445	down	1.14148e-09	2.60387e-08	uncharacterized protein
C8R40DRAFT_1047367	100.03	113.17	99.155	50.583	55.195	43.248	-1.06761	down	1.08423e-05	0.000109115	glycosyltransferase family 2 protein
C8R40DRAFT_1171493	0.558	0.585	0.05	1.84	2.166	1.985	2.3253	up	2.65607e-12	9.52369e-11	uncharacterized protein
C8R40DRAFT_1171495	2.862	1.517	1.391	6.221	6.48	5.518	1.65829	up	8.0944e-08	1.29944e-06	uncharacterized protein
C8R40DRAFT_313234	30.064	97.218	39.29	14.763	16.623	13.845	-1.88069	down	5.18626e-13	2.00357e-11	uncharacterized protein
C8R40DRAFT_1108749	0.903	2.085	0.241	0.044	0.087	0.267	-3.01075	down	4.01179e-18	2.76122e-16	Aldo/keto reductase
C8R40DRAFT_1070202	1786.97	1533.19	2188.16	463.185	414.243	506.284	-1.99307	down	3.53825e-14	1.62353e-12	Enolase, C-terminal TIM barrel domain-containing protein
C8R40DRAFT_314640	1.987	2.356	2.47	4.539	3.923	5.575	1.04255	up	0.000765423	0.00428351	uncharacterized protein
C8R40DRAFT_1108826	568.805	1090.5	851.241	414.543	493.113	336.94	-1.01232	down	2.44342e-05	0.00022135	eukaryotic ADP/ATP carrier
C8R40DRAFT_1108828	1.906	4.295	1.804	8.448	7.523	10.026	1.699	up	3.52204e-08	6.08657e-07	uncharacterized protein
C8R40DRAFT_1237865	2.054	2.891	2.116	6.816	9.256	3.968	1.50454	up	2.6321e-06	3.08434e-05	uncharacterized protein
C8R40DRAFT_1108839	0.268	0.341	0.253	1.623	2.556	0.491	2.43358	up	7.54838e-14	3.28725e-12	uncharacterized protein
C8R40DRAFT_1108852	1.415	2.188	1.992	11.393	15.163	7.398	2.60073	up	2.95477e-17	1.88225e-15	uncharacterized protein
C8R40DRAFT_1108855	4.093	4.043	4.041	12.341	11.498	12.111	1.5616	up	2.10844e-07	3.07147e-06	uncharacterized protein
C8R40DRAFT_318477	22.151	43.164	33.566	14.898	12.272	16.809	-1.16882	down	2.75432e-06	3.20561e-05	uncharacterized protein
C8R40DRAFT_1047599	32.417	56.275	46.276	20.051	22.592	12.742	-1.285	down	3.44594e-07	4.84373e-06	uncharacterized protein
C8R40DRAFT_1108966	3.386	6.268	3.768	30.349	44.945	14.918	2.74845	up	3.01509e-20	2.55591e-18	uncharacterized protein
C8R40DRAFT_1047652	14.091	9.379	11.191	28.637	25.259	30.887	1.29039	up	1.25491e-05	0.000123086	uncharacterized protein
C8R40DRAFT_321756	0.896	1.26	0.997	2.55	3.039	2.526	1.36303	up	1.1717e-05	0.000116161	uncharacterized protein
C8R40DRAFT_1109096	12.781	12.897	9.839	27.977	27.651	27.776	1.23154	up	3.31299e-05	0.000288555	NADP-dependent oxidoreductase domain-containing protein
C8R40DRAFT_323308	20.644	57.235	52.532	17.005	19.524	15.095	-1.3369	down	8.3982e-08	1.34641e-06	uncharacterized protein
C8R40DRAFT_323340	19.038	29.493	28.301	12.28	11.647	12.449	-1.07866	down	1.14121e-05	0.000113798	uncharacterized protein
C8R40DRAFT_323701	3.426	2.898	6.058	2.018	1.581	1.805	-1.19569	down	4.17017e-06	4.65876e-05	uncharacterized protein
C8R40DRAFT_1047205	18.317	21.762	20.323	42.968	42.338	41.739	1.07263	up	0.000357139	0.00224519	uncharacterized protein
C8R40DRAFT_1148531	24.909	21.322	27.087	12.025	14.176	10.272	-1.00728	down	2.84823e-05	0.000252861	uncharacterized protein
C8R40DRAFT_1047362	40.242	66.933	39.162	1.751	1.668	2.112	-4.72486	down	3.36769e-52	2.88082e-49	kinase-like domain-containing protein
C8R40DRAFT_1252708	4.877	7.032	2.276	2.116	2.355	2.465	-1.03187	down	3.47302e-05	0.000300309	uncharacterized protein
C8R40DRAFT_325625	2.683	1.902	0.533	7.92	0.84	14.818	2.20313	up	9.85135e-14	4.22867e-12	RlpA-like double-psi beta-barrel-protein domain-containing protein-containing protein
C8R40DRAFT_1070286	6.428	5.478	15.32	20.073	28.134	14.398	1.2012	up	9.88233e-05	0.000750481	uncharacterized protein
C8R40DRAFT_1070287	0.566	0.614	0.893	1.306	1.83	1.41	1.13174	up	0.00144418	0.00720455	uncharacterized protein
C8R40DRAFT_1171628	3.537	3.822	2.808	6.373	7.924	7.365	1.09105	up	0.00109812	0.00573614	uncharacterized protein
C8R40DRAFT_1109436	124.938	299.071	194.603	414.541	339.105	497.149	1.01574	up	0.000603314	0.00351595	putative oxalocrotonate tautomerase
C8R40DRAFT_1109447	4.466	6.145	3.059	12.114	14.908	11.414	1.49124	up	8.14439e-07	1.06715e-05	putative oxalocrotonate tautomerase
C8R40DRAFT_327587	22.555	18.977	10.38	4.585	4.866	4.335	-1.91263	down	6.56422e-13	2.5116e-11	alpha/beta hydrolase-like protein
C8R40DRAFT_1070305	3.585	1.359	2.512	6.372	6.365	5.51	1.29084	up	2.28774e-05	0.000209625	membrane bound O-acyl transferase family-domain-containing protein
C8R40DRAFT_328785	0.639	0.478	0.851	2.008	2.114	1.629	1.54564	up	1.37484e-06	1.7169e-05	uncharacterized protein
C8R40DRAFT_329291	117.352	185.617	158.488	28.888	17.243	41.773	-2.39216	down	1.37627e-18	9.92903e-17	uncharacterized protein
C8R40DRAFT_329328	46.862	45.34	78.463	25.885	26.855	24.803	-1.13807	down	3.70864e-06	4.19713e-05	uncharacterized protein
C8R40DRAFT_329950	1.505	1.208	0.843	3.725	5.067	1.393	1.51733	up	1.19544e-06	1.50385e-05	uncharacterized protein
C8R40DRAFT_1109734	2.273	3.335	2.677	7.222	8.184	7.464	1.46455	up	1.18118e-06	1.48903e-05	P-loop containing nucleoside triphosphate hydrolase protein
C8R40DRAFT_1171705	0.054	0.413	0.306	1.294	2.05	0.549	2.32787	up	9.67765e-11	2.6705e-09	translation initiation factor eIF 4e-like domain-containing protein
C8R40DRAFT_1171706	2.104	3.355	2.021	7.726	8.467	6.749	1.61649	up	1.04584e-07	1.64154e-06	uncharacterized protein
C8R40DRAFT_1109778	3.244	1.877	2.785	5.352	4.075	7.263	1.07768	up	0.000463756	0.0028107	uncharacterized protein
C8R40DRAFT_1171750	3.11	1.571	1.308	5.79	7.522	4.304	1.55602	up	2.68219e-06	3.1369e-05	uncharacterized protein
C8R40DRAFT_1171753	7.835	19.245	10.901	96.958	135.911	56.545	2.92969	up	1.31784e-22	1.48891e-20	uncharacterized protein
C8R40DRAFT_1109856	88.527	73.135	77.967	184.865	168.842	206.708	1.22568	up	3.0109e-05	0.000265018	NADP-dependent oxidoreductase domain-containing protein
C8R40DRAFT_1047811	4.765	3.892	3.927	1.423	1.675	2.465	-1.17722	down	1.19839e-05	0.000118318	putative cyclase
C8R40DRAFT_1171777	1.38	2.442	1.207	3.694	3.501	4.334	1.19644	up	0.000109993	0.000820735	uncharacterized protein
C8R40DRAFT_1171803	20.495	15.087	15.975	37.536	41.094	33.851	1.1254	up	0.000186785	0.00129904	HAD-like domain-containing protein
C8R40DRAFT_334454	8.581	11.207	9.529	4.414	5.42	3.469	-1.13981	down	3.33715e-06	3.81716e-05	uncharacterized protein
C8R40DRAFT_1110305	175.51	97.506	132.336	53.604	52.357	54.828	-1.33399	down	1.1022e-07	1.72323e-06	uncharacterized protein
C8R40DRAFT_335975	0.559	1.091	0.656	1.599	2.613	0.76	1.10743	up	0.00117101	0.00604742	uncharacterized protein
C8R40DRAFT_1252894	2.548	2.672	1.901	17.002	24.139	7.526	2.77227	up	4.45302e-20	3.70343e-18	uncharacterized protein
C8R40DRAFT_1007789	0.555	1.291	1.014	3.545	2.886	4.941	1.99027	up	3.88715e-10	9.61828e-09	uncharacterized protein
C8R40DRAFT_337029	6.21	6.051	6.48	18.295	18.179	16.537	1.49994	up	3.99765e-07	5.55405e-06	uncharacterized protein
C8R40DRAFT_1161312	1.331	1.492	1.11	3.229	4.542	1.296	1.20437	up	0.000149987	0.00107495	succinate dehydrogenase
C8R40DRAFT_1110660	0.11	0.633	0.157	2.217	2.734	2.247	2.9954	up	3.17832e-15	1.59262e-13	uncharacterized protein
C8R40DRAFT_1110662	0.36	1.693	0.539	7.501	10.078	4.243	3.07218	up	3.51251e-22	3.78971e-20	uncharacterized protein
C8R40DRAFT_1070480	106.863	52.283	220.739	414.979	195.952	627.071	1.70437	up	2.43129e-09	5.23689e-08	uncharacterized protein
C8R40DRAFT_1048552	42.865	32.412	80.494	190.7	107.628	275.436	1.88101	up	5.69061e-11	1.60733e-09	uncharacterized protein
C8R40DRAFT_339799	91.637	33.895	103.915	225.785	122.188	328.655	1.56019	up	4.9798e-08	8.30614e-07	uncharacterized protein
C8R40DRAFT_1110732	1.923	7.13	1.856	1.168	1.585	0.74	-1.64214	down	5.98076e-10	1.42965e-08	glycoside hydrolase superfamily
C8R40DRAFT_1171946	6.479	3.73	3.751	11.272	14.011	7.662	1.23858	up	4.3919e-05	0.000368845	uncharacterized protein
C8R40DRAFT_1110893	6.656	12.093	5.806	26.76	27.116	26.711	1.71441	up	5.20295e-09	1.0579e-07	tubulin-folding cofactor B
C8R40DRAFT_1070524	0.684	15.458	0.745	1.046	1.556	0.892	-2.27198	down	8.74647e-17	5.29029e-15	uncharacterized protein
C8R40DRAFT_344519	0.98	1.553	1.116	0.479	0.456	0.52	-1.3247	down	1.6364e-06	2.01e-05	uncharacterized protein
C8R40DRAFT_345021	58.201	89.714	67.497	24.03	27.301	21.137	-1.57164	down	6.31538e-10	1.50364e-08	uncharacterized protein
C8R40DRAFT_1048404	71.801	125.772	86.201	33.997	50.818	18.253	-1.46112	down	5.25583e-09	1.06684e-07	uncharacterized protein
C8R40DRAFT_1048376	7.812	7.23	2.673	38.842	51.872	24.339	2.69905	up	1.67913e-19	1.33174e-17	uncharacterized protein
C8R40DRAFT_345624	1.555	7.512	1.833	1.338	1.545	1.299	-1.38143	down	1.92158e-07	2.82712e-06	class I glutamine amidotransferase-like protein
C8R40DRAFT_1171966	3.113	32.128	1.804	2.519	2.766	2.158	-2.31486	down	3.77318e-17	2.36585e-15	NAD-P-binding protein
C8R40DRAFT_1111176	2.81	3.954	1.964	18.626	11.173	25.619	2.66621	up	9.43009e-20	7.73526e-18	alpha/beta-hydrolase
C8R40DRAFT_1266015	1.771	1.961	2.418	1.046	1.311	0.573	-1.06891	down	4.17132e-05	0.000353294	uncharacterized protein
C8R40DRAFT_1048239	2.198	1.014	1.028	3.136	3.503	2.879	1.16603	up	0.000227547	0.00153268	NmrA family protein
C8R40DRAFT_993284	69.091	139.696	81.357	16.133	21.459	10.009	-2.60763	down	6.62787e-22	6.75882e-20	uncharacterized protein
C8R40DRAFT_1111340	1313.82	1015.95	1085.75	520.826	293.815	748.714	-1.12746	down	7.7774e-06	8.10637e-05	uncharacterized protein
C8R40DRAFT_1172041	19.852	16.327	21.045	43.962	36.749	55.329	1.24929	up	1.99629e-05	0.000185617	uncharacterized protein
C8R40DRAFT_1111433	0.321	2.353	0.742	10.471	14.929	7.991	3.28794	up	2.36054e-25	3.36546e-23	uncharacterized protein
C8R40DRAFT_1111434	0.253	1.392	0.598	6.817	8.574	3.759	3.09214	up	5.54619e-22	5.82642e-20	uncharacterized protein
C8R40DRAFT_1002551	4.771	5.849	3.669	20.317	25.307	17.895	2.15205	up	1.38624e-12	5.17185e-11	uncharacterized protein
C8R40DRAFT_1196382	1.744	3.674	1.752	6.783	8.783	4.746	1.5019	up	6.31566e-07	8.3854e-06	general substrate transporter
C8R40DRAFT_1048610	248.238	400.673	319.717	153.483	144.093	161.374	-1.0776	down	1.13647e-05	0.00011342	Metallo-dependent phosphatase-like protein
C8R40DRAFT_1111499	8.044	6.566	7.109	16.408	19.055	13.314	1.16713	up	0.000113591	0.000844951	armadillo/beta-catenin/plakoglobin
C8R40DRAFT_1111520	501.831	184.023	264.565	122.861	142.626	99.214	-1.38184	down	3.12834e-08	5.50147e-07	uncharacterized protein
C8R40DRAFT_1111542	108.568	84.867	70.752	43.064	50.04	37.405	-1.01739	down	2.5e-05	0.000225962	alcohol dehydrogenase
C8R40DRAFT_355059	45.078	31.927	40.103	18.469	17.857	19.058	-1.08026	down	1.19972e-05	0.000118351	uncharacterized protein
C8R40DRAFT_1048810	3.376	2.643	3.298	7.643	9.85	4.988	1.2705	up	3.34432e-05	0.000291073	glycoside hydrolase family 13 protein
C8R40DRAFT_1049027	22.042	16.663	22.894	79.883	80.823	80.239	1.96767	up	1.43156e-11	4.52303e-10	amidase signature domain-containing protein
C8R40DRAFT_1048949	1.967	1.338	2.243	6.433	3.187	8.266	1.68825	up	1.25714e-08	2.41274e-07	uncharacterized protein
C8R40DRAFT_1048638	14.178	9.391	16.983	43.339	36.32	50.751	1.68514	up	6.80367e-09	1.35575e-07	Endonuclease/exonuclease/phosphatase
C8R40DRAFT_1048788	4.548	3.992	3.143	8.479	9.683	8.67	1.19933	up	6.64112e-05	0.000532713	uncharacterized protein
C8R40DRAFT_1111658	14.458	22.044	13.837	39.954	44.48	34.607	1.24166	up	3.2555e-05	0.000284168	ribonuclease H-like domain-containing protein
C8R40DRAFT_357117	33.955	65.861	37.753	21.865	20.064	21.575	-1.1152	down	6.06525e-06	6.53803e-05	uncharacterized protein
C8R40DRAFT_1048842	34.7	30.265	32.147	75.484	87.154	63.986	1.22255	up	4.36318e-05	0.000366948	uncharacterized protein
C8R40DRAFT_1111859	0.809	0.898	0.827	2.602	3.21	2.015	1.62589	up	5.97325e-07	7.98389e-06	uncharacterized protein
C8R40DRAFT_1111880	31.891	30.329	35.643	15.056	17.631	12.816	-1.10475	down	5.96546e-06	6.44786e-05	WLM domain-containing protein
C8R40DRAFT_1111881	281.817	213.473	273.669	57.165	60.824	53.892	-2.16148	down	3.09094e-16	1.77967e-14	phosphofructokinase-domain-containing protein
C8R40DRAFT_360767	24.68	25.914	21.824	57.602	50.906	60.634	1.22378	up	3.36895e-05	0.000293003	translation initiation factor SUI1
C8R40DRAFT_1049079	3.502	1.531	2.518	5.548	5.753	4.423	1.05793	up	0.000630161	0.00363702	glycoside hydrolase family 79 protein
C8R40DRAFT_362947	100.706	40.158	19.391	195.635	92.124	299.482	1.87356	up	4.70579e-11	1.35472e-09	uncharacterized protein
C8R40DRAFT_1048724	1010.17	335.035	958.927	304.081	234.357	376.152	-1.33302	down	1.40689e-07	2.1491e-06	GDP-mannose 4,6-dehydratase
C8R40DRAFT_1112118	70.273	28.293	57.166	25.308	25.672	24.268	-1.04931	down	1.65828e-05	0.000157365	uncharacterized protein
C8R40DRAFT_1112184	132.673	122.886	124.139	57.706	68.11	48.516	-1.123	down	4.03825e-06	4.53678e-05	citrate synthase
C8R40DRAFT_1161492	14.912	101.235	35.984	4.055	2.991	5.233	-3.63073	down	6.14155e-36	2.10146e-33	uncharacterized protein
C8R40DRAFT_1070744	1.128	1.412	0.657	3.539	4.018	2.26	1.61765	up	8.50447e-07	1.10947e-05	uncharacterized protein
C8R40DRAFT_1049583	0.097	0.466	1.197	1.63	2.145	1.102	1.46885	up	0.000538495	0.00318942	uncharacterized protein
C8R40DRAFT_365180	14.245	3.218	7.657	2.445	1.679	3.269	-1.76419	down	7.57222e-11	2.11387e-09	uncharacterized protein
C8R40DRAFT_1161509	61.75	65.805	74.328	146.527	158.679	143.416	1.15197	up	0.000117105	0.00086785	uncharacterized protein
C8R40DRAFT_367470	10.314	9.303	7.761	35.319	39.231	25.273	1.86624	up	5.19221e-10	1.25367e-08	uncharacterized protein
C8R40DRAFT_1172324	111.235	113.707	106.19	313.509	311.011	323.077	1.51686	up	2.06392e-07	3.01066e-06	uncharacterized protein
C8R40DRAFT_1172327	19.165	24.084	17.791	9.952	9.231	10.58	-1.03616	down	2.44205e-05	0.00022135	kinase-like domain-containing protein
C8R40DRAFT_1049804	4.211	2.879	2.536	11.73	14.348	10.776	1.93648	up	2.09714e-10	5.44802e-09	uncharacterized protein
C8R40DRAFT_1070772	0.546	0.697	1.034	2.085	1.907	2.062	1.40957	up	4.69874e-05	0.000391594	uncharacterized protein
C8R40DRAFT_1172338	6.389	6.766	5.96	14.007	16.013	11.989	1.13587	up	0.00017826	0.00124626	uncharacterized protein
C8R40DRAFT_1172340	2.093	2.225	1.733	5.682	4.934	5.859	1.44458	up	2.09784e-06	2.52499e-05	uncharacterized protein
C8R40DRAFT_1112540	252.531	307.254	260.967	65.342	71.856	58.893	-2.06541	down	3.8767e-15	1.91059e-13	Flavocytochrome c
C8R40DRAFT_1161525	2.377	3.324	2.576	1.271	0.605	2.162	-1.03492	down	9.82429e-05	0.000747495	cellobiohydrolase I-II
C8R40DRAFT_370073	1.004	32.783	0.543	1.563	0.435	3.29	-2.69798	down	1.44721e-20	1.2744e-18	uncharacterized protein
C8R40DRAFT_1112594	47.365	56.837	41.66	145.211	154.509	130.524	1.56053	up	1.00309e-07	1.58483e-06	arylsulfatase
C8R40DRAFT_1070805	4.753	7.539	7.415	14.012	12.857	13.308	1.02755	up	0.000833085	0.00458925	uncharacterized protein
C8R40DRAFT_372382	1.681	2.599	1.518	3.872	5.075	2.9	1.03051	up	0.00134885	0.00681595	uncharacterized protein
C8R40DRAFT_373408	0.423	0.068	0.067	1.025	0.389	0.799	1.98189	up	9.90145e-05	0.00075098	uncharacterized protein
C8R40DRAFT_1070826	2.748	3.197	2.098	7.151	5.817	6.33	1.26233	up	3.52123e-05	0.000304039	uncharacterized protein
C8R40DRAFT_1112925	22.319	15.283	21.002	57.68	42.456	74.099	1.57191	up	5.50118e-08	9.0872e-07	uncharacterized protein
C8R40DRAFT_1112976	14.678	14.199	15.523	32.294	34.821	30.894	1.1423	up	0.000144426	0.00104007	uncharacterized protein
C8R40DRAFT_1112985	1.018	1.003	0.652	3.345	3.664	3.866	2.02326	up	1.18657e-10	3.22962e-09	uncharacterized protein
C8R40DRAFT_1070892	0.833	0.349	0.665	1.483	1.751	1.799	1.44475	up	1.2329e-05	0.000121424	uncharacterized protein
C8R40DRAFT_1161614	22.65	19.731	18.938	42.548	46.184	34.161	1.00296	up	0.00108956	0.00570392	anaphase-promoting complex, subunit 10/DOC domain-containing protein
C8R40DRAFT_1197877	19.369	19.097	18.525	53.124	59.529	46.206	1.47889	up	5.4967e-07	7.44666e-06	DUF1000-domain-containing protein
C8R40DRAFT_1172526	5.893	10.07	25.514	3.272	1.856	5.243	-1.99944	down	1.00848e-13	4.31342e-12	glycoside hydrolase superfamily
C8R40DRAFT_1113201	18.426	20.961	25.288	83.164	78.034	82.421	1.9133	up	5.20173e-11	1.47971e-09	dienelactone hydrolase
C8R40DRAFT_1161628	1.849	2.712	3.091	6.333	6.758	5.059	1.24573	up	5.94998e-05	0.000483426	NAD(P)-binding protein
C8R40DRAFT_383702	0.468	0.61	0.161	1.093	0.938	0.746	1.16242	up	0.000874574	0.00478042	uncharacterized protein
C8R40DRAFT_1172574	21.684	26.647	14.58	45.787	40.625	52.378	1.14148	up	0.000114747	0.00085143	uncharacterized protein
C8R40DRAFT_1161648	151.034	141.211	142.642	72.809	76.115	66.278	-1.01494	down	2.7352e-05	0.000244089	chaperonin Cpn60/TCP-1 family
C8R40DRAFT_1172585	11.636	57.724	11.506	3.815	4.148	3.168	-2.86061	down	5.37061e-25	7.30891e-23	glycosyl hydrolase family 71-domain-containing protein
C8R40DRAFT_386357	3.352	5.606	3.552	10.064	9.11	11.256	1.28221	up	1.44484e-05	0.000139431	cytochrome P450
C8R40DRAFT_386565	3.242	6.038	2.63	10.153	10.72	10.095	1.37838	up	7.25447e-06	7.61433e-05	uncharacterized protein
C8R40DRAFT_1161661	6.197	14.689	6.642	3.87	4.247	3.044	-1.3022	down	2.13433e-07	3.10203e-06	glycosyl transferase family 90-domain-containing protein
C8R40DRAFT_1266368	0.041	0.475	0.196	0.669	1.07	0.351	1.54956	up	3.01177e-05	0.000265018	uncharacterized protein
C8R40DRAFT_1172648	2.776	1.809	1.789	0.759	1.204	0.936	-1.13583	down	2.5738e-05	0.000231584	uncharacterized protein
C8R40DRAFT_1113667	5.277	4.57	4.919	11.951	13.509	10.218	1.27258	up	2.17449e-05	0.000200629	DNA polymerase eta
C8R40DRAFT_1050298	107.537	115.275	107.108	228.82	239.742	212.608	1.04589	up	0.000511838	0.00305572	uncharacterized protein
C8R40DRAFT_389430	13.31	14.756	15.586	33.797	39.327	29.411	1.23194	up	3.83448e-05	0.000328012	uncharacterized protein
C8R40DRAFT_1113737	23.509	32.946	21.919	11.565	11.115	13.662	-1.10867	down	7.80569e-06	8.12878e-05	S-adenosyl-L-methionine-dependent methyltransferase
C8R40DRAFT_1149926	0.652	2.192	0.748	0.441	0.435	0.38	-1.51371	down	1.60183e-07	2.41607e-06	uncharacterized protein
C8R40DRAFT_1071032	3.585	5.084	0.327	0.048	0	0.049	-6.49169	down	2.44094e-39	1.08269e-36	uncharacterized protein
C8R40DRAFT_391426	7.787	7.502	7.022	21.042	20.821	23.654	1.55399	up	1.70094e-07	2.54313e-06	uncharacterized protein
C8R40DRAFT_1113820	13.623	8.52	11.422	23.815	29.294	18.433	1.09176	up	0.000356819	0.00224476	uncharacterized protein
C8R40DRAFT_994635	9.808	9.189	5.395	47.323	51.451	42.507	2.53394	up	1.16962e-17	7.70411e-16	uncharacterized protein
C8R40DRAFT_1071056	35.397	27.575	9.106	8.214	7.88	6.883	-1.64924	down	1.54363e-10	4.12645e-09	gamma-glutamyltranspeptidase
C8R40DRAFT_1172716	2.485	2.676	2.058	9.284	12.5	5.893	1.93837	up	1.11013e-09	2.54205e-08	uncharacterized protein
C8R40DRAFT_1001435	0.813	0.875	1.154	3.177	3.62	2.99	1.78288	up	2.64762e-08	4.75381e-07	Alpha/Beta hydrolase protein
C8R40DRAFT_1050712	47.643	60.95	41.561	13.235	16.727	11.437	-1.8587	down	7.55078e-13	2.86989e-11	putative efflux transporter
C8R40DRAFT_1238582	2.384	4.099	2.34	7.76	9.28	7.267	1.46172	up	9.52977e-07	1.23249e-05	histone deacetylase domain-containing protein
C8R40DRAFT_393822	69.987	141.976	49.878	42.065	35.492	49.168	-1.04697	down	2.2494e-05	0.000206428	uncharacterized protein
C8R40DRAFT_394322	616.444	508.242	687.286	301.247	355.84	248.429	-1.00075	down	2.96142e-05	0.000261356	peroxiredoxin Q
C8R40DRAFT_1050346	290.925	278.178	258.133	795.154	857.814	733.848	1.52871	up	1.81903e-07	2.69279e-06	uncharacterized protein
C8R40DRAFT_1050432	3.938	3.768	3.82	7.453	9.686	6.376	1.0285	up	0.00107375	0.00563756	xylanase
C8R40DRAFT_1161754	347.456	167.001	259.633	77.248	85.456	67.986	-1.74653	down	1.14583e-11	3.73909e-10	delta 12-fatty acid desaturase
C8R40DRAFT_1114161	2628.52	2410.46	3212.2	91.28	95.525	84.379	-4.92724	down	1.46747e-57	1.95272e-54	thiamine diphosphate-binding protein
C8R40DRAFT_1238620	132.472	132.597	103.536	59.606	74.327	45.982	-1.03475	down	1.70804e-05	0.000161832	ribosomal protein L34Ae
C8R40DRAFT_395561	17.88	136.7	17.222	25.024	31.994	17.526	-1.20455	down	8.77803e-07	1.14143e-05	mitochondrial alternative oxidase
C8R40DRAFT_1050655	102.332	81.922	99.561	198.141	197.46	203.727	1.07839	up	0.000318311	0.00204402	uncharacterized protein
C8R40DRAFT_1050644	141.867	113.18	76.347	37.373	36.066	41.809	-1.52378	down	2.52987e-09	5.40066e-08	isocitrate lyase icl
C8R40DRAFT_1050657	6146.39	6765.55	6044.09	348.662	307.014	386.452	-4.18505	down	4.15805e-45	2.37128e-42	chaperonin 10-like protein
C8R40DRAFT_1050713	17.522	19.193	15.74	40.224	30.657	50.69	1.2126	up	3.20602e-05	0.000280053	uncharacterized protein
C8R40DRAFT_1114283	9.83	10.149	8.203	31.919	27.924	37.185	1.78352	up	9.53523e-10	2.21306e-08	uncharacterized protein
C8R40DRAFT_1050780	4.783	3.857	4.577	1.381	0.829	2.13	-1.60596	down	2.37018e-08	4.30081e-07	uncharacterized protein
C8R40DRAFT_1161779	1.346	2.83	2.581	0.93	0.781	0.882	-1.38073	down	2.57221e-07	3.7025e-06	malate dehydrogenase
C8R40DRAFT_1172838	11.16	21.481	10.522	6.756	4.273	8.344	-1.15562	down	6.71046e-06	7.10539e-05	uncharacterized protein
C8R40DRAFT_1114374	2.593	1.988	3.039	5.428	7.438	3.383	1.09219	up	0.000508933	0.00304116	major facilitator superfamily domain-containing protein
C8R40DRAFT_1114375	16.101	14.683	13.838	34.741	33.599	33.738	1.19379	up	6.25032e-05	0.000504746	galactose-binding domain-like protein
C8R40DRAFT_1050358	48.766	59.785	50.459	109.511	118.161	99.518	1.041	up	0.000562964	0.00330979	uncharacterized protein
C8R40DRAFT_399348	611.782	294.082	360.504	167.032	228.664	107.055	-1.33278	down	6.32631e-08	1.0308e-06	uncharacterized protein
C8R40DRAFT_399621	37.514	63.469	45.805	21.523	24.66	19.509	-1.15991	down	2.33911e-06	2.7681e-05	C-3 sterol dehydrogenase
C8R40DRAFT_399720	27.087	35.449	30.558	11.699	14.495	8.941	-1.4057	down	1.83713e-08	3.41108e-07	uncharacterized protein
C8R40DRAFT_1114444	6.364	7.284	7.191	23.789	23.871	24.429	1.79035	up	8.75507e-10	2.04387e-08	FAD binding domain-containing protein
C8R40DRAFT_399934	6.656	9.421	7.477	3.393	4.31	2.554	-1.19913	down	1.14973e-06	1.45551e-05	uncharacterized protein
C8R40DRAFT_1172885	151.805	131.196	156.235	53.843	52.511	53.906	-1.45456	down	9.30425e-09	1.82369e-07	uncharacterized protein
C8R40DRAFT_1172889	72.497	53.294	102.448	31.975	33.496	29.606	-1.26335	down	3.5954e-07	5.03608e-06	natural resistance-associated macrophage protein-domain-containing protein
C8R40DRAFT_1172895	6.9	4.9	9.077	2.666	2.2	3.243	-1.36399	down	2.99007e-07	4.23776e-06	uncharacterized protein
C8R40DRAFT_1172904	9.733	82.963	7.106	1.306	1.747	1.922	-4.32547	down	8.11126e-45	4.41547e-42	delta-endotoxin CytB
C8R40DRAFT_1172905	21.884	152.577	5.36	2.328	3.646	1.231	-4.64084	down	5.97906e-51	4.77368e-48	volvatoxin A2 precursor
C8R40DRAFT_1050666	78.733	56.427	61.296	27.267	19.728	30.877	-1.335	down	1.44009e-07	2.19143e-06	putative 2-oxoisovalerate dehydrogenase alpha subunit mitochondrial precursor
C8R40DRAFT_1050745	20.534	41.293	23.1	59.585	72.912	43.913	1.05461	up	0.00055376	0.00326209	uncharacterized protein
C8R40DRAFT_1050529	4.384	9.138	5.596	14.387	15.432	11.275	1.10388	up	0.000319885	0.00205082	uncharacterized protein
C8R40DRAFT_1172944	0.368	0.32	0.254	1.197	1.55	1.1	2.02647	up	2.42766e-08	4.39702e-07	uncharacterized protein
C8R40DRAFT_1051083	71.955	56.619	56.574	306.407	446.985	168.38	2.31571	up	4.83154e-15	2.37141e-13	glycoside hydrolase family 2 protein
C8R40DRAFT_405530	28.636	22.797	22.339	89.667	105.917	74.7	1.87329	up	1.69438e-10	4.48936e-09	Oxo-4-hydroxy-4-carboxy-5-ureidoimidazoline decarboxylase
C8R40DRAFT_1150372	5.663	5.797	4.805	12.237	17.143	6.969	1.16	up	0.000162044	0.00115172	glycoside hydrolase family 47 protein
C8R40DRAFT_406569	0.438	0.441	0.332	0.808	0.966	1.167	1.27801	up	0.000178131	0.00124609	endoglucanase V-like protein
C8R40DRAFT_1071310	0.899	0.921	1.6	0.55	0.377	0.557	-1.20286	down	2.34938e-05	0.000213963	uncharacterized protein
C8R40DRAFT_410923	12.083	11.279	10.959	28.079	41.201	14.501	1.28746	up	2.29282e-05	0.00020993	P-loop containing nucleoside triphosphate hydrolase protein
C8R40DRAFT_1115065	11.457	14.406	13.699	40.987	46.263	34.783	1.62501	up	3.61413e-08	6.2188e-07	NUDIX hydrolase domain-like protein
C8R40DRAFT_411500	17.662	19.998	22.331	50.704	52.956	46.871	1.3272	up	7.97618e-06	8.28471e-05	uncharacterized protein
C8R40DRAFT_411372	21.995	70.038	24.797	19.347	22.365	16.449	-1.00625	down	3.18823e-05	0.000278702	uncharacterized protein
C8R40DRAFT_413069	24.036	20.996	24.26	51.093	55.17	48.341	1.15778	up	0.000109044	0.000815179	uncharacterized protein
C8R40DRAFT_1051222	0.532	1.162	0.847	2.022	2.23	1.736	1.2357	up	0.00012128	0.000895467	uncharacterized protein
C8R40DRAFT_1115258	1.559	1.427	1.219	3.484	2.69	3.301	1.17145	up	0.000621611	0.00360446	uncharacterized protein
C8R40DRAFT_1173102	4.686	3.9	2.643	7.851	7.217	8.104	1.04495	up	0.000669622	0.0038224	uncharacterized protein
C8R40DRAFT_414280	1.05	1.872	0.926	0.344	0.319	0.39	-1.86662	down	3.0604e-10	7.69986e-09	uncharacterized protein
C8R40DRAFT_1115317	51.694	41.661	42.8	94.472	90.102	92.734	1.02622	up	0.000634759	0.00365826	peptide methionine sulfoxide reductase
C8R40DRAFT_1051157	0.595	1.049	0.697	1.54	1.986	1.189	1.0092	up	0.0021862	0.0101072	uncharacterized protein
C8R40DRAFT_1115457	37.784	25.764	33.301	67.6	54	79.39	1.05329	up	0.000369553	0.00231352	uncharacterized protein
C8R40DRAFT_1115458	1.412	0.482	1.097	1.971	1.167	3.54	1.15799	up	0.000524495	0.00312039	uncharacterized protein
C8R40DRAFT_416537	0.871	0.62	1.104	1.821	2.083	2.286	1.25324	up	6.82285e-05	0.000545464	uncharacterized protein
C8R40DRAFT_416665	4.876	4.889	7.55	13.443	17.782	9.002	1.216	up	6.62701e-05	0.000531937	uncharacterized protein
C8R40DRAFT_416724	0.427	0.144	0.546	0.869	0.194	1.25	1.04814	up	0.00306757	0.0133882	uncharacterized protein
C8R40DRAFT_417022	198.876	695.954	306.071	111.224	100.32	123.325	-1.84244	down	1.68723e-12	6.25579e-11	uncharacterized protein
C8R40DRAFT_417736	2.422	4.091	1.637	5.328	6.075	5.541	1.05563	up	0.000638761	0.00367249	uncharacterized protein
C8R40DRAFT_418637	30.732	34.158	15.532	56.066	68.184	45.646	1.07896	up	0.000386932	0.00240472	uncharacterized protein
C8R40DRAFT_418901	0.022	1.529	0.061	0.145	0.048	0.318	-1.65169	down	2.14536e-06	2.57701e-05	uncharacterized protein
C8R40DRAFT_1173204	3.16	1.997	3.894	7.794	1.972	12.425	1.29354	up	1.89365e-05	0.000177037	uncharacterized protein
C8R40DRAFT_1150742	117.712	63.264	151.385	1167.6	110.108	2253.96	3.40951	up	8.44528e-31	1.83892e-28	4A/4B type thioredoxin-like protein
C8R40DRAFT_1071454	236.936	187.807	295.083	107.728	80.996	134.154	-1.15665	down	3.71106e-06	4.19713e-05	uncharacterized protein
C8R40DRAFT_422746	2.381	2.234	3.905	1.528	1.923	0.721	-1.02959	down	4.12095e-05	0.000349769	UbiA prenyltransferase
C8R40DRAFT_1115905	899.647	664.366	823.822	271.559	124.616	416.212	-1.55546	down	2.40841e-09	5.19696e-08	uncharacterized protein
C8R40DRAFT_1051700	6.054	7.532	1.515	1.488	1.379	1.752	-1.70834	down	1.312e-10	3.51511e-09	uncharacterized protein
C8R40DRAFT_1115927	0.129	0.185	0.244	1.725	2.34	1.311	3.26127	up	4.4676e-14	2.00389e-12	uncharacterized protein
C8R40DRAFT_1173261	0.096	0.783	0.273	2.42	3.821	1.09	2.66671	up	3.51321e-13	1.39654e-11	uncharacterized protein
C8R40DRAFT_1116064	115.632	118.625	43.33	251.402	226.798	273.77	1.43773	up	7.82426e-07	1.02745e-05	uncharacterized protein
C8R40DRAFT_1173314	2.758	3.751	2.656	6	8.748	4.165	1.04493	up	0.00128345	0.00654906	uncharacterized protein
C8R40DRAFT_1082138	9.377	8.833	8.788	4.308	3.566	5.092	-1.05795	down	2.3583e-05	0.000214613	Sucrase/ferredoxin-like-domain-containing protein
C8R40DRAFT_1034282	38.434	171.212	54.94	38.118	38.162	36.303	-1.23273	down	7.03013e-07	9.27233e-06	putative fungal-specific transcription factor
C8R40DRAFT_1034376	64.217	77.238	71.304	32.659	35.738	27.986	-1.14234	down	3.18731e-06	3.65976e-05	uncharacterized protein
C8R40DRAFT_1158261	23.342	15.815	19.298	41.115	35.553	42.273	1.02481	up	0.000627809	0.00362727	Ribokinase-like protein
C8R40DRAFT_429483	3.604	5.246	2.991	8.767	11.024	7.037	1.17974	up	0.000105134	0.000791379	P-loop containing nucleoside triphosphate hydrolase protein
C8R40DRAFT_1035220	17.85	12.549	12.575	40.59	38.716	41.213	1.48766	up	4.56555e-07	6.28471e-06	Rdx family-domain-containing protein
C8R40DRAFT_1065805	17.769	13.576	7.188	28.974	26.142	31.725	1.17222	up	9.01767e-05	0.000692279	uncharacterized protein
C8R40DRAFT_1035319	13.783	82.166	10.59	135.311	58.36	205.386	1.90518	up	2.60079e-11	7.86542e-10	uncharacterized protein
C8R40DRAFT_1165805	3.379	3.159	3.418	8.373	8.904	6.553	1.25889	up	4.88377e-05	0.000405604	uncharacterized protein
C8R40DRAFT_1270305	1.552	4.604	1.453	22.037	32.219	11.814	3.11771	up	1.01321e-24	1.33343e-22	Six-hairpin glycosidase-like protein
C8R40DRAFT_1158292	61.362	58.037	68.77	218.469	303.096	132.089	1.79648	up	1.25631e-09	2.85494e-08	putative heat shock transcription factor
C8R40DRAFT_433323	13.918	9.297	14.565	34.163	30.155	36.861	1.42114	up	1.20001e-06	1.508e-05	uncharacterized protein
C8R40DRAFT_434338	1.341	1.4	1.817	4.017	5.206	3.14	1.43896	up	4.8873e-06	5.3892e-05	uncharacterized protein
C8R40DRAFT_1082530	0	0.115	0	1.341	2.382	0.544	5.17738	up	2.18245e-12	7.96859e-11	uncharacterized protein
C8R40DRAFT_1082534	10.29	5.468	6.279	3.418	1.283	6.041	-1.03646	down	7.06952e-05	0.000562181	uncharacterized protein
C8R40DRAFT_1082751	0.399	0.553	0.283	1.024	1.472	0.7	1.36961	up	6.0051e-05	0.000487573	carbon-nitrogen hydrolase
C8R40DRAFT_1035724	80.604	87.923	75.344	272.064	317.282	225.395	1.74021	up	2.89725e-09	6.11947e-08	general substrate transporter
C8R40DRAFT_1165935	40.413	38.86	42.309	15.131	13.783	15.213	-1.46213	down	8.88014e-09	1.74628e-07	uncharacterized protein
C8R40DRAFT_1201086	20.719	20.396	21.591	47.828	43.294	53.241	1.20299	up	4.43069e-05	0.000371582	MFS general substrate transporter
C8R40DRAFT_1035472	11.966	15.427	14.173	36.898	45.65	28.885	1.42264	up	2.27151e-06	2.70682e-05	4'-phosphopantetheinyl transferase
C8R40DRAFT_442084	7.072	5.404	7.308	2.962	2.207	3.473	-1.19462	down	2.97491e-06	3.43233e-05	uncharacterized protein
C8R40DRAFT_1034367	7.341	10.635	8.748	23.171	25.755	21.603	1.39998	up	2.15902e-06	2.59082e-05	glycoside hydrolase family 2 protein
C8R40DRAFT_443704	118.571	139.713	108.624	263.188	251.572	270.138	1.09708	up	0.000225766	0.0015224	uncharacterized protein
C8R40DRAFT_1158410	34.209	36.171	29.885	79.629	78.604	79.027	1.24263	up	2.6489e-05	0.000237166	DHS-like NAD/FAD-binding domain-containing protein
C8R40DRAFT_1083309	14.533	40.094	23.156	10.755	8.49	13.565	-1.24524	down	8.70708e-07	1.13343e-05	uncharacterized protein
C8R40DRAFT_446617	256.675	243.996	329.877	135.771	109.021	167.104	-1.01178	down	3.89655e-05	0.000332609	protein-tyrosine phosphatase-like protein
C8R40DRAFT_993502	11.21	14.275	11.996	39.613	45.848	34.82	1.6821	up	1.25985e-08	2.41407e-07	P-loop containing nucleoside triphosphate hydrolase protein
C8R40DRAFT_1201436	22.217	22.989	23.482	54.807	58.379	53.276	1.27703	up	1.62922e-05	0.000154977	Clavaminate synthase-like protein
C8R40DRAFT_1083420	12.771	13.983	12.596	42.885	12.387	74.787	1.72465	up	1.33039e-09	3.00053e-08	uncharacterized protein
C8R40DRAFT_450804	0.961	1.113	1.196	2.259	3.093	2.433	1.25064	up	9.76158e-05	0.000743196	uncharacterized protein
C8R40DRAFT_1158506	98.734	114.371	70.68	35.146	47.028	24.746	-1.40824	down	1.6211e-08	3.05256e-07	60S ribosomal protein L5
C8R40DRAFT_1166135	52.536	45.365	40.103	15.691	15.992	17.626	-1.48473	down	5.86257e-09	1.18598e-07	snare associated Golgi protein-domain-containing protein
C8R40DRAFT_1034803	463.069	403.069	437.579	211.455	237.084	173.852	-1.06673	down	1.0777e-05	0.000108549	ribosomal protein L36e
C8R40DRAFT_1166138	66.706	57.361	63.247	128.161	128.764	129.609	1.04512	up	0.000497068	0.00297347	uncharacterized protein
C8R40DRAFT_1158522	1.735	3.865	2.476	6.354	8.997	3.897	1.25268	up	6.39563e-05	0.000515438	uncharacterized protein
C8R40DRAFT_1035063	15.326	11.301	14.393	28.852	28.234	27.687	1.04722	up	0.000517165	0.00308239	uncharacterized protein
C8R40DRAFT_454710	99.407	95.472	88.264	36.274	42.359	31.298	-1.36491	down	4.63662e-08	7.8319e-07	uncharacterized protein
C8R40DRAFT_455904	1.511	0.834	1.541	7.663	7.625	6.978	2.51757	up	3.38887e-15	1.68403e-13	uncharacterized protein
C8R40DRAFT_1083811	1.189	0.972	0.797	2.178	2.379	1.79	1.10067	up	0.000440928	0.00268867	NCS1 nucleoside transporter
C8R40DRAFT_1262626	9.305	8.879	7.513	19.741	19.924	18.069	1.16773	up	0.00010195	0.000769122	uncharacterized protein
C8R40DRAFT_1201934	16.326	35.814	30.23	5.283	6.546	4.353	-2.34751	down	2.0869e-18	1.48766e-16	uncharacterized protein
C8R40DRAFT_1035438	56.201	52.409	46.606	127.579	115.468	143.767	1.31735	up	6.90951e-06	7.265e-05	uncharacterized protein
C8R40DRAFT_457163	1.029	1.587	1.163	2.555	2.363	2.784	1.02665	up	0.00145108	0.00722584	uncharacterized protein
C8R40DRAFT_1083885	9.079	126.442	34.69	12.809	15.59	11.57	-2.09029	down	2.27085e-15	1.18242e-13	fatty acid hydroxylase
C8R40DRAFT_1066133	0.193	1.474	1.139	7.206	11.727	4.307	3.04867	up	8.99223e-21	8.1584e-19	uncharacterized protein
C8R40DRAFT_1066136	25.519	21.988	21.803	10.405	13.593	7.534	-1.13617	down	2.95215e-06	3.40935e-05	putative phosphatase regulatory subunit-domain-containing protein
C8R40DRAFT_1158555	18.23	17.231	18.767	37.763	35.888	40.382	1.0723	up	0.000341411	0.0021645	concanavalin A-like lectin/glucanase domain-containing protein
C8R40DRAFT_458686	1.725	4.296	1.925	6.842	6.873	7.362	1.40703	up	2.71276e-06	3.16648e-05	GroES-like protein
C8R40DRAFT_1166235	3.298	9.381	2.448	1.622	2.535	0.959	-1.56348	down	1.26267e-09	2.86396e-08	uncharacterized protein
C8R40DRAFT_1166251	13936.1	13442.1	14126.8	29817.2	22080.8	37802.5	1.11183	up	0.000143305	0.00103263	uncharacterized protein
C8R40DRAFT_1262668	325.352	380.816	245.554	639.684	428.755	861.66	1.02006	up	0.00048342	0.00290634	uncharacterized protein
C8R40DRAFT_1166256	31.464	29.883	16.422	10.563	12.169	8.753	-1.30445	down	1.80524e-07	2.67901e-06	uncharacterized protein
C8R40DRAFT_1158586	1.828	1.733	2.296	4.199	4.218	4.256	1.11313	up	0.000291463	0.00188967	cyclohexanone monooxygenase
C8R40DRAFT_463817	22.995	15.091	23.306	57.194	66.45	47.988	1.48315	up	5.17693e-07	7.06943e-06	MFS general substrate transporter
C8R40DRAFT_1035137	26.346	21.359	28.415	12.163	13.102	10.883	-1.0743	down	1.08674e-05	0.000109277	solute carrier family 41 member 1
C8R40DRAFT_1084284	4.322	5.25	4.671	19.208	30.193	7.914	2.00843	up	1.67674e-11	5.243e-10	glycoside hydrolase family 92 protein
C8R40DRAFT_1034528	50.164	46	51.717	101.892	90.373	109.484	1.0289	up	0.000561274	0.00330148	Phosphomethylpyrimidine kinase-domain-containing protein
C8R40DRAFT_1035051	9.392	16.582	8.748	39.318	56.232	20.574	1.74166	up	4.92775e-09	1.00708e-07	major facilitator superfamily domain-containing protein
C8R40DRAFT_1035578	15.476	6.75	6.072	1.46	1.475	1.274	-2.74828	down	6.82938e-22	6.81572e-20	uncharacterized protein
C8R40DRAFT_1035369	22.183	3.636	19.537	5.851	8.377	3.489	-1.35601	down	1.93835e-07	2.84831e-06	uncharacterized protein
C8R40DRAFT_465944	11.609	7.037	6.997	2.169	1.902	2.421	-1.98133	down	1.99534e-13	8.16581e-12	Alpha/Beta hydrolase protein
C8R40DRAFT_1013639	42.613	44.8	39.764	104.188	109.558	90.53	1.25852	up	2.61165e-05	0.000234461	uncharacterized protein
C8R40DRAFT_1084576	4296.32	2263.48	4409.16	106.618	154.995	60.454	-5.08991	down	9.20331e-61	1.83698e-57	uncharacterized protein
C8R40DRAFT_467122	1495.34	761.307	1509.22	40.742	51.188	31.034	-4.93664	down	6.30059e-58	9.43198e-55	uncharacterized protein
C8R40DRAFT_467451	0.157	0.3	0.248	1.461	2.018	0.829	2.6062	up	2.11588e-10	5.46984e-09	uncharacterized protein
C8R40DRAFT_1166323	0.38	0.485	0.24	1.556	1.721	1.434	2.08899	up	1.0227e-08	1.99151e-07	uncharacterized protein
C8R40DRAFT_468141	12.706	9.799	10.434	22.334	20.226	27.295	1.0845	up	0.00028033	0.00182458	uncharacterized protein
C8R40DRAFT_1245260	19.461	110.307	17.503	13.854	17.452	7.445	-1.92609	down	1.06625e-13	4.54429e-12	uncharacterized protein
C8R40DRAFT_1066239	13.527	88.105	17.496	316.928	605.864	31.373	3.00169	up	3.17945e-23	3.77001e-21	uncharacterized protein
C8R40DRAFT_1084731	0.76	0.432	1.214	4.353	5.526	2.664	2.38072	up	3.86824e-14	1.75478e-12	uncharacterized protein
C8R40DRAFT_1066244	30.734	19.318	39.232	68.031	60.068	77.698	1.20472	up	4.61812e-05	0.000385681	uncharacterized protein
C8R40DRAFT_1035396	41.083	76.411	64.25	21.099	23.307	19.043	-1.51819	down	2.27926e-09	4.94947e-08	mitochondrial carrier protein
C8R40DRAFT_1202678	3.116	7.815	5.789	1.575	1.482	1.727	-1.80464	down	1.43254e-11	4.52303e-10	cytochrome P450
C8R40DRAFT_470409	0.608	0.36	0.795	4.305	2.3	6.858	2.93076	up	2.80202e-20	2.39693e-18	uncharacterized protein
C8R40DRAFT_1084908	0	0.232	0	1.443	1.513	1.28	4.17299	up	1.67306e-20	1.45192e-18	uncharacterized protein
C8R40DRAFT_1035784	13.027	12.133	11.939	26.286	41.329	9.728	1.05983	up	0.000786884	0.0043818	aspartic protease
C8R40DRAFT_1084967	0.828	1.026	0.138	0.163	0.215	0.166	-1.86678	down	4.2622e-08	7.21981e-07	uncharacterized protein
C8R40DRAFT_1234459	47.052	27.667	10.428	12.941	10.216	17.026	-1.08331	down	1.56358e-05	0.000149564	uncharacterized protein
C8R40DRAFT_472421	116.748	150.554	105.659	35.931	35.376	35.201	-1.80803	down	3.2786e-12	1.16512e-10	uncharacterized protein
C8R40DRAFT_1173328	0.969	0.847	0.891	2.937	3.569	2.852	1.78837	up	1.48257e-08	2.80938e-07	uncharacterized protein
C8R40DRAFT_1052067	4.087	4.578	3.737	10.066	10.188	8.31	1.20343	up	0.000100741	0.000762178	uncharacterized protein
C8R40DRAFT_473406	23.78	34.804	20.35	83.045	89.507	77.798	1.66519	up	1.24831e-08	2.39963e-07	Phosphoenolpyruvate/pyruvate domain-containing protein
C8R40DRAFT_1052092	2.719	3.884	3.147	9.499	12.517	5.856	1.51505	up	4.05304e-07	5.62447e-06	P-loop containing nucleoside triphosphate hydrolase protein
C8R40DRAFT_1116219	19.701	14.91	15.672	40.975	41.277	36.604	1.24102	up	3.07464e-05	0.00026956	Ribokinase-like protein
C8R40DRAFT_1266772	308.065	297.248	234.923	570.197	354.014	793.356	1.0315	up	0.000395706	0.00244782	uncharacterized protein
C8R40DRAFT_475997	67.186	74.366	74.288	147.388	136.438	159.139	1.03722	up	0.000509145	0.00304116	uncharacterized protein
C8R40DRAFT_1162075	21.283	51.063	22.791	129.266	169.65	87.521	2.02212	up	6.5864e-12	2.24087e-10	sure-like protein
C8R40DRAFT_1173374	9.273	9.189	13.504	22.053	14.145	29.707	1.04378	up	0.000405904	0.00250372	survival protein sure-like phosphatase/nucleotidase
C8R40DRAFT_1173381	1.298	4.055	1.116	9.256	13.39	6.114	2.15193	up	7.46376e-13	2.84669e-11	glucan endo-1,6-beta-glucosidase
C8R40DRAFT_1051975	47.223	49.143	79.223	178.601	126.618	226.007	1.59711	up	3.02366e-08	5.36464e-07	Na+/solute symporter
C8R40DRAFT_477787	1.81	1.968	1.48	6.066	5.351	7.128	1.81785	up	3.20382e-09	6.7196e-08	uncharacterized protein
C8R40DRAFT_1173387	17.438	20.196	17.992	49.388	59.806	37.994	1.40378	up	2.48056e-06	2.92106e-05	kinase-like domain-containing protein
C8R40DRAFT_1116375	15.299	19.056	12.709	46.068	55.769	32.765	1.51594	up	3.5762e-07	5.01506e-06	uncharacterized protein
C8R40DRAFT_478159	1.553	3.793	2.372	5.994	8.647	2.514	1.15202	up	0.000239779	0.00160335	cytochrome P450
C8R40DRAFT_1051944	2.382	2.2	2.491	0.679	0.735	0.62	-1.79649	down	3.33974e-11	9.8272e-10	OPT oligopeptide transporter
C8R40DRAFT_1051794	2.604	3.282	6.457	1.168	1.617	0.81	-1.77878	down	2.44188e-11	7.40353e-10	major facilitator superfamily domain-containing protein
C8R40DRAFT_1052175	5.596	17.028	6.308	20.65	27.723	12.176	1.06536	up	0.000702665	0.00398632	histone-fold-containing protein
C8R40DRAFT_1071604	10.362	4.577	17.432	5.115	5.047	5.934	-1.00786	down	4.17558e-05	0.000353405	uncharacterized protein
C8R40DRAFT_1239045	7.983	10.156	8.244	31.132	33.334	25.923	1.77642	up	1.55271e-09	3.45637e-08	uncharacterized protein
C8R40DRAFT_1071608	95.437	439.374	58.286	25.415	23.873	26.446	-2.96921	down	1.69674e-26	2.63898e-24	uncharacterized protein
C8R40DRAFT_1173444	0.3	0.574	0.227	1.24	1.886	0.34	1.65178	up	5.55558e-06	6.07059e-05	uncharacterized protein
C8R40DRAFT_1173446	0.84	0.429	1.06	3.442	2.223	4.758	2.16055	up	1.10133e-10	3.00446e-09	uncharacterized protein
C8R40DRAFT_1116615	1.376	1.564	2.312	3.766	2.256	5.941	1.18718	up	6.67497e-05	0.000534355	uncharacterized protein
C8R40DRAFT_1116632	33.001	37.055	15.395	101.008	102.19	103.169	1.84206	up	2.35967e-10	6.03833e-09	Alpha/beta hydrolase fold-1
C8R40DRAFT_1173481	17.297	8.289	3.174	1.976	1.747	2.362	-2.24017	down	5.14037e-16	2.85005e-14	dehydrogenase
C8R40DRAFT_1052125	5.337	6.563	6.663	23.897	27.862	20.368	1.95794	up	3.08364e-11	9.11843e-10	agmatinase
C8R40DRAFT_1116704	0.766	1.725	0.403	1.966	2.284	1.639	1.0242	up	0.00133711	0.0067709	mate-domain-containing protein
C8R40DRAFT_1116790	2.709	3.653	1.445	13.864	16.531	12.047	2.4422	up	3.49467e-16	1.99296e-14	uncharacterized protein
C8R40DRAFT_1116798	0.067	0.096	0.032	1.086	1.811	0.304	4.0163	up	1.05668e-18	7.76366e-17	uncharacterized protein
C8R40DRAFT_1116799	0.18	1.463	0.738	5.157	8.063	2.682	2.73802	up	9.50442e-18	6.35893e-16	uncharacterized protein
C8R40DRAFT_1173540	0	0.369	0	0.753	1.38	0.545	2.8494	up	7.64879e-10	1.79964e-08	uncharacterized protein
C8R40DRAFT_1116806	0.257	0.707	0.456	4.056	5.808	3.093	3.18706	up	9.61913e-22	9.44251e-20	uncharacterized protein
C8R40DRAFT_484492	52.719	69.912	59.207	28.955	35.225	22.098	-1.07556	down	8.7897e-06	9.05899e-05	uncharacterized protein
C8R40DRAFT_1071687	21.065	12.205	13.088	71.154	52.443	89.738	2.20216	up	3.9178e-14	1.77055e-12	uncharacterized protein
C8R40DRAFT_1052475	1.731	1.48	1.847	4.155	4.424	3.628	1.27057	up	6.70171e-05	0.000536137	uncharacterized protein
C8R40DRAFT_1052552	30.33	26.747	53.85	16.075	8.663	19.617	-1.32238	down	2.70215e-07	3.86168e-06	uncharacterized protein
C8R40DRAFT_484668	14.981	10.21	23.162	6.756	4.923	7.868	-1.30653	down	3.29479e-07	4.65312e-06	uncharacterized protein
C8R40DRAFT_1162146	6.207	9.279	5.639	3.315	3.396	2.925	-1.1322	down	6.67388e-06	7.07313e-05	WD40-repeat-containing domain protein
C8R40DRAFT_1052500	12.349	12.108	4.517	4.612	4.677	5.062	-1.01346	down	5.50428e-05	0.000451193	HPP family-domain-containing protein
C8R40DRAFT_1255275	20.517	24.77	18.171	59.632	58.771	57.952	1.47456	up	5.11003e-07	6.99403e-06	uncharacterized protein
C8R40DRAFT_1117059	0.939	1.088	0.468	3.92	4.141	2.687	2.10563	up	2.26461e-10	5.81995e-09	uncharacterized protein
C8R40DRAFT_1173579	1.562	1.121	1.663	3.127	3.731	1.916	1.01304	up	0.0043725	0.0178599	uncharacterized protein
C8R40DRAFT_1052478	417.041	386.144	412.629	79.703	42.426	117.171	-2.34502	down	5.46178e-18	3.70516e-16	uncharacterized protein
C8R40DRAFT_1052367	11.654	14.037	11.696	26.598	30.676	22.071	1.08554	up	0.000477524	0.00287667	uncharacterized protein
C8R40DRAFT_1117123	56.627	28.85	54.012	17.442	19.91	16.085	-1.38419	down	3.33435e-08	5.79566e-07	FAD/NAD-P-binding domain-containing protein
C8R40DRAFT_1014332	19.834	25.737	23.632	56.644	66.649	51.025	1.33278	up	8.11521e-06	8.40725e-05	thioesterase
C8R40DRAFT_1117141	2.602	1.699	1.581	4.302	3.993	4.52	1.12306	up	0.000235347	0.00157811	S-adenosyl-L-methionine-dependent methyltransferase
C8R40DRAFT_1052274	1.195	21.874	2.434	1.622	1.851	1.747	-2.28789	down	4.9499e-17	3.0715e-15	glycoside hydrolase family 18 protein
C8R40DRAFT_488969	1.646	4.695	2.851	1.318	1.369	1.512	-1.12977	down	2.14145e-05	0.000198039	uncharacterized protein
C8R40DRAFT_1173610	1.52	2.599	0.236	0.362	0.247	0.451	-2.03552	down	4.7976e-11	1.37678e-09	uncharacterized protein
C8R40DRAFT_1052235	0.966	0.33	0.283	3.005	1.521	4.088	2.44544	up	8.63201e-15	4.1186e-13	alpha/beta-hydrolase
C8R40DRAFT_1052945	12.062	11.928	11.728	25.066	23.847	26.302	1.07431	up	0.00033022	0.00210469	glutathione synthase
C8R40DRAFT_1117400	18.07	14.932	16.612	46.955	42.213	55.597	1.54484	up	1.11026e-07	1.73356e-06	uncharacterized protein
C8R40DRAFT_1117446	11.174	12.572	7.434	27.747	27.187	28.02	1.4116	up	1.53565e-06	1.89793e-05	oxidoreductase
C8R40DRAFT_493047	14.681	16.597	16.376	34.196	37.123	28.842	1.0716	up	0.000405998	0.00250372	uncharacterized protein
C8R40DRAFT_1052798	29.035	10.191	26.743	67.617	72.98	62.487	1.62217	up	3.2422e-08	5.66048e-07	terpenoid cyclases/protein prenyltransferase alpha-alpha toroid
C8R40DRAFT_1052881	470.387	615.541	541.383	45.427	60.028	29.527	-3.59162	down	2.83272e-36	9.97785e-34	alcohol oxidase
C8R40DRAFT_1204419	49.235	55.255	48.693	5.277	4.326	5.624	-3.3303	down	1.14548e-31	2.79964e-29	glycoside hydrolase family 47 protein
C8R40DRAFT_1052877	496.062	380.413	435.443	888.541	804.677	962.848	1.01761	up	0.000645978	0.00370332	NAD-P-binding protein
C8R40DRAFT_1162224	10.297	7.539	8.19	3.742	2.427	4.39	-1.30124	down	6.04641e-07	8.07267e-06	uncharacterized protein
C8R40DRAFT_1117727	17.72	28.241	21.745	140.139	152.2	126.318	2.62836	up	4.19793e-19	3.18193e-17	glycoside hydrolase family 20 protein
C8R40DRAFT_1162237	4.536	1.94	3.642	8.675	7.007	10.934	1.3951	up	2.08235e-06	2.5114e-05	FAD dependent oxidoreductase
C8R40DRAFT_496476	13.177	14.667	13.406	42.822	42.178	42.013	1.62244	up	3.18238e-08	5.5883e-07	uncharacterized protein
C8R40DRAFT_496688	242.489	363.25	200.86	640.519	485.53	815.277	1.26712	up	1.25831e-05	0.000123218	uncharacterized protein
C8R40DRAFT_1162243	29.623	34.036	31.314	75.266	76.143	67.756	1.2064	up	5.15549e-05	0.000425221	Alpha/Beta hydrolase protein
C8R40DRAFT_497072	35.03	31.347	46.787	11.938	15.401	11.068	-1.5589	down	8.27041e-10	1.93829e-08	uncharacterized protein
C8R40DRAFT_1173770	11.844	13.334	13.672	28.277	24.268	30.453	1.0951	up	0.000257858	0.00169769	uncharacterized protein
C8R40DRAFT_498305	0.906	0.525	0.65	1.288	1.18	1.71	1.00449	up	0.00291265	0.0128054	uncharacterized protein
C8R40DRAFT_1173830	0.703	3.901	0.732	0.157	0.077	0.239	-3.48754	down	5.10563e-21	4.70347e-19	family 7 polysaccharide lyase
C8R40DRAFT_1118250	77.206	58.881	63.021	29.582	32.856	28.106	-1.13683	down	3.71139e-06	4.19713e-05	uncharacterized protein
C8R40DRAFT_500940	2.879	4.936	4.412	9.437	9.615	8.731	1.18393	up	7.89504e-05	0.000616369	uncharacterized protein
C8R40DRAFT_1071900	180.258	367.68	309.39	614.385	876.564	351.732	1.10388	up	0.000335381	0.00213305	carbohydrate esterase family 4 protein
C8R40DRAFT_1053074	109.052	114.094	95.618	41.62	47.388	32.617	-1.39003	down	3.03184e-08	5.36473e-07	uncharacterized protein
C8R40DRAFT_505085	1.128	2.777	2.136	4.922	6.93	3.895	1.38178	up	1.90589e-05	0.000178041	uncharacterized protein
C8R40DRAFT_1053103	2.051	1.557	1.785	7.717	7.537	6.061	1.98211	up	4.99911e-11	1.42546e-09	phosphatase 2C-like domain-containing protein
C8R40DRAFT_1173863	4.119	2.548	2.781	7.884	8.416	6.001	1.23876	up	5.27255e-05	0.000434279	uncharacterized protein
C8R40DRAFT_1118533	31.461	36.896	52.949	15.384	15.359	15.648	-1.38668	down	3.99999e-08	6.84342e-07	uncharacterized protein
C8R40DRAFT_1118556	10.991	14.316	13.384	4.79	4.985	4.579	-1.43036	down	1.68312e-08	3.14463e-07	uncharacterized protein
C8R40DRAFT_1010112	24.134	27.616	30.618	11.357	20.264	6.28	-1.11979	down	4.96353e-06	5.46353e-05	uncharacterized protein
C8R40DRAFT_1173881	1.092	7.237	0.875	1.032	1.482	0.476	-1.62114	down	1.85948e-07	2.74927e-06	hydrophobin 2
C8R40DRAFT_506596	63.142	50.576	54.488	148.449	96.154	198.936	1.39882	up	1.2242e-06	1.5368e-05	uncharacterized protein
C8R40DRAFT_1173884	21.548	27.349	17.764	76.962	94.321	61.195	1.80213	up	9.93188e-10	2.29856e-08	uncharacterized protein
C8R40DRAFT_1053090	31.006	234.796	17.019	6.852	10.651	3.996	-3.71736	down	5.44763e-37	2.10454e-34	hydrophobin 2
C8R40DRAFT_1053171	0	0	0	22.715	18.802	0	13.7566	up	1.58872e-62	3.80529e-59	fungal hydrophobin-domain-containing protein
C8R40DRAFT_1053213	2.185	1.045	1.034	4.318	4.724	2.093	1.3842	up	8.4162e-05	0.000650693	hydrophobin 2
C8R40DRAFT_508278	5.702	4.113	7.086	2.614	2.846	2.63	-1.06262	down	1.97956e-05	0.000184205	uncharacterized protein
C8R40DRAFT_1071947	50.115	24.75	20.385	192.006	130.486	266.661	2.62881	up	1.98395e-19	1.54284e-17	uncharacterized protein
C8R40DRAFT_508226	0.527	0.241	0.325	1.894	1.061	2.102	2.20689	up	1.90594e-11	5.88286e-10	uncharacterized protein
C8R40DRAFT_1010496	14.923	10.319	13.578	41.085	52.003	34.671	1.71848	up	9.80388e-09	1.91536e-07	uncharacterized protein
C8R40DRAFT_1162312	1.054	1.291	1.277	2.684	3.851	1.256	1.10438	up	0.000706966	0.00400692	phytase-like domain-containing protein
C8R40DRAFT_1071960	0.365	0.291	0.46	1.087	2.078	0.826	1.83562	up	5.68059e-06	6.18462e-05	uncharacterized protein
C8R40DRAFT_1053283	0.407	0.182	0.231	0.787	0.239	1.842	1.80259	up	2.78388e-07	3.96902e-06	uncharacterized protein
C8R40DRAFT_1173976	1.912	1.559	1.14	5.459	6.051	4.171	1.7652	up	1.45604e-08	2.76348e-07	uncharacterized protein
C8R40DRAFT_1072006	0.91	0.766	0.448	2.276	1.444	2.637	1.58021	up	1.57366e-06	1.94009e-05	uncharacterized protein
C8R40DRAFT_1072010	7.263	6.618	1.746	20.197	4.865	34.211	1.92313	up	1.17618e-11	3.82771e-10	WSC domain-containing protein
C8R40DRAFT_1119008	2.007	4.516	2.028	5.801	4.454	7.462	1.05071	up	0.000425668	0.00260935	uncharacterized protein
C8R40DRAFT_1205252	0.173	0.566	0.519	0.902	1.272	0.816	1.24702	up	0.000171575	0.00120657	uncharacterized protein
C8R40DRAFT_512068	37.353	41.398	32.287	87.23	97.105	71.702	1.20528	up	5.83185e-05	0.000475441	uncharacterized protein
C8R40DRAFT_512156	2.521	2.412	2.24	7.413	7.287	7.981	1.66042	up	2.91558e-08	5.20372e-07	uncharacterized protein
C8R40DRAFT_512157	0.875	1.086	1.096	3.723	3.726	4.096	1.91604	up	4.49693e-10	1.09849e-08	uncharacterized protein
C8R40DRAFT_1174001	2419.31	713.253	1324.19	56.657	44.349	69.397	-4.70895	down	1.72132e-53	1.58573e-50	uncharacterized protein
C8R40DRAFT_1072025	14.259	8.578	9.627	35.541	49.304	25.878	1.76995	up	2.73053e-09	5.79802e-08	uncharacterized protein
C8R40DRAFT_1072031	8.687	33.718	8.255	1.669	1.532	1.81	-3.3369	down	6.58517e-30	1.272e-27	uncharacterized protein
C8R40DRAFT_1119130	4.487	8.158	5.453	13.853	15.985	11.158	1.17952	up	9.75979e-05	0.000743196	uncharacterized protein
C8R40DRAFT_513922	1.322	1.265	1.698	4.535	6.349	1.39	1.51758	up	2.29948e-06	2.732e-05	uncharacterized protein
C8R40DRAFT_1273810	5.801	4.397	5.913	18.197	29.206	5.141	1.70529	up	1.66063e-08	3.10745e-07	uncharacterized protein
C8R40DRAFT_1119178	4.464	4.165	5.563	18.946	33.73	4.42	2.00808	up	3.07651e-11	9.11843e-10	uncharacterized protein
C8R40DRAFT_1072052	4.099	3.338	5.35	15.587	27.562	2.509	1.83595	up	1.8028e-09	3.96153e-08	uncharacterized protein
C8R40DRAFT_1162339	145.321	160.258	137.97	313.247	331.185	304.817	1.09769	up	0.000243513	0.00162108	uncharacterized protein
C8R40DRAFT_1119233	0.045	3.732	0.028	0.183	0.18	0.236	-2.6612	down	2.15872e-17	1.3825e-15	uncharacterized protein
C8R40DRAFT_516005	0.999	2.22	1.326	0.59	0.785	0.637	-1.17445	down	6.55478e-06	6.97778e-05	uncharacterized protein
C8R40DRAFT_1174046	3.058	1.53	4.933	0.155	0.153	0.157	-4.34699	down	2.4742e-25	3.48601e-23	uncharacterized protein
C8R40DRAFT_520307	11.529	20.501	17.126	8.09	8.742	6.247	-1.09069	down	7.57113e-06	7.90513e-05	Metallo-dependent phosphatase-like protein
C8R40DRAFT_1267163	4.86	4.356	3.746	9.948	10.447	9.662	1.21322	up	5.59168e-05	0.00045773	terpenoid synthase
C8R40DRAFT_1119574	12.289	11.694	10.801	30.608	27.182	35.201	1.41859	up	1.15992e-06	1.46429e-05	cytochrome P450
C8R40DRAFT_1174094	8.967	38.563	13.426	6.035	5.246	6.659	-1.76442	down	1.56595e-11	4.91964e-10	uncharacterized protein
C8R40DRAFT_521574	17.189	20.892	22.291	46.733	56.981	37.104	1.22184	up	4.82366e-05	0.000401447	uncharacterized protein
C8R40DRAFT_1162387	21.144	21.447	17.85	41.88	48.492	31.494	1.01166	up	0.000968329	0.00518636	alpha/beta-hydrolase
C8R40DRAFT_1119668	1.674	0.62	1.073	0.483	0.238	0.673	-1.27042	down	2.55006e-05	0.000229966	uncharacterized protein
C8R40DRAFT_1119716	1.816	2.955	2.006	8.048	4.872	9.05	1.69637	up	3.86932e-08	6.64003e-07	uncharacterized protein
C8R40DRAFT_1119774	11.3	9.604	9.076	28.65	26.386	28.454	1.47751	up	5.37533e-07	7.2976e-06	uncharacterized protein
C8R40DRAFT_1053565	5.176	8.573	4.522	23.001	26.803	20.386	1.94153	up	4.61511e-11	1.33182e-09	NADP-dependent oxidoreductase domain-containing protein
C8R40DRAFT_1239457	0.139	0.4	0.395	1.555	1.189	2.364	2.44748	up	3.63294e-12	1.27965e-10	uncharacterized protein
C8R40DRAFT_1174126	0.736	1.959	0.787	2.93	2.538	2.101	1.11952	up	0.000630135	0.00363702	uncharacterized protein
C8R40DRAFT_1053429	91.482	163.207	92.593	57.596	68.188	43.885	-1.03337	down	1.82554e-05	0.000171338	uncharacterized protein
C8R40DRAFT_1174134	1.201	1.291	1.759	0.312	0.707	0.428	-1.55277	down	2.35537e-08	4.28041e-07	uncharacterized protein
C8R40DRAFT_1205885	9.863	10.389	16.198	126.055	44.252	208.809	3.37854	up	4.85707e-30	9.69471e-28	MFS general substrate transporter
C8R40DRAFT_1119929	17.263	14.973	16.555	39.957	30.771	45.95	1.25779	up	1.73049e-05	0.000163441	Endonuclease/exonuclease/phosphatase
C8R40DRAFT_1054065	485.275	372.62	633.098	164.709	180.564	143.263	-1.60973	down	2.5504e-10	6.48485e-09	vacuolar import and degradation protein-domain-containing protein
C8R40DRAFT_1119998	40.46	38.946	26.936	10.08	9.081	10.674	-1.83353	down	2.43825e-12	8.87551e-11	uncharacterized protein
C8R40DRAFT_1256123	94.91	65.893	60.194	23.907	21.539	25.289	-1.64349	down	2.10879e-10	5.46642e-09	uncharacterized protein
C8R40DRAFT_529078	57.634	41.587	78.621	23.867	31.067	16.359	-1.31873	down	9.0221e-08	1.43873e-06	uncharacterized protein
C8R40DRAFT_1120118	21.268	71.72	18.503	79.829	135.116	22.19	1.08876	up	0.00054139	0.0032034	putative O-acetylhomoserine-lyase
C8R40DRAFT_1054053	94.666	102.062	80.598	226.405	240.293	204.116	1.27432	up	1.69822e-05	0.000161028	dihydrodipicolinate synthetase
C8R40DRAFT_532103	11.126	13.323	10.449	36.513	45.752	28.626	1.66784	up	1.74297e-08	3.24631e-07	uncharacterized protein
C8R40DRAFT_1053705	3323.26	1759.9	3738.5	788.963	976.113	583.666	-1.90916	down	1.55476e-13	6.48774e-12	uncharacterized protein
C8R40DRAFT_1053991	299.367	389.837	315.093	153.154	156.316	151.767	-1.1226	down	5.04358e-06	5.54145e-05	uncharacterized protein
C8R40DRAFT_1256264	29.377	48.946	39.835	16.167	17.429	15.422	-1.26928	down	3.33568e-07	4.69978e-06	uncharacterized protein
C8R40DRAFT_1053720	1.824	1.28	1.305	5.117	4.2	4.591	1.65672	up	1.25469e-07	1.93139e-06	DUF218 domain-containing protein
C8R40DRAFT_1120583	1.992	1.665	1.446	6.502	8.334	5.211	1.97334	up	6.03698e-11	1.69716e-09	uncharacterized protein
C8R40DRAFT_538809	1.162	0.879	1.166	0.338	0.295	0.263	-1.83618	down	1.30181e-10	3.50348e-09	uncharacterized protein
C8R40DRAFT_540990	10.6	29.717	14.66	8.826	7.23	10.872	-1.02964	down	3.28997e-05	0.000286759	cytochrome P450
C8R40DRAFT_1120834	2.039	17.706	3.023	1.139	1.91	1.289	-2.3911	down	3.16329e-18	2.21541e-16	uncharacterized protein
C8R40DRAFT_1162554	12.166	11.189	10.288	3.918	6.043	2.559	-1.42585	down	1.26276e-08	2.41578e-07	RCC1/BLIP-II
C8R40DRAFT_1054125	175.179	82.345	95.434	45.645	16.5	81.795	-1.29401	down	5.92533e-07	7.93756e-06	NmrA-like family-domain-containing protein
C8R40DRAFT_542801	3.004	6.67	2.267	1.43	0.978	1.636	-1.56136	down	3.89648e-09	8.10143e-08	uncharacterized protein
C8R40DRAFT_542515	65.052	39.91	56.171	25.563	30.186	22.47	-1.04263	down	1.60379e-05	0.000152922	uncharacterized protein
C8R40DRAFT_1120977	3.772	2.556	4.438	9.634	9.192	8.52	1.3446	up	7.27904e-06	7.63343e-05	uncharacterized protein
C8R40DRAFT_1120987	4.373	5.802	3.48	15.598	18.733	13.731	1.81524	up	1.6679e-09	3.68538e-08	uncharacterized protein
C8R40DRAFT_1054412	4.359	6.383	3.38	11.674	16.093	8.564	1.36307	up	1.02516e-05	0.000103869	uncharacterized protein
C8R40DRAFT_1206738	2.654	6.561	3.271	8.987	10.971	7.451	1.13415	up	0.000228462	0.00153798	actin beta/gamma 1
C8R40DRAFT_1072330	10.373	8.485	9.331	38.241	37.961	34.656	1.97539	up	1.68234e-11	5.24681e-10	uncharacterized protein
C8R40DRAFT_1072331	28.455	18.385	39.08	145.406	242.252	52.973	2.35846	up	2.78371e-15	1.41863e-13	uncharacterized protein
C8R40DRAFT_1121108	14.327	5.669	5.513	2.33	1.952	3.543	-1.70446	down	1.61027e-10	4.27596e-09	uncharacterized protein
C8R40DRAFT_1054354	3.941	2.246	2.413	8.707	8.623	9.679	1.65069	up	3.344e-08	5.80402e-07	2-amino-3-carboxymuconate-6-semialdehyde decarboxylase
C8R40DRAFT_1267364	16.797	19.448	17.328	36.7	39.349	31.199	1.00133	up	0.00104548	0.00550843	uncharacterized protein
C8R40DRAFT_1054379	4.966	18.286	7.817	2.929	2.945	2.728	-1.85237	down	1.91994e-12	7.09666e-11	major facilitator superfamily domain-containing protein
C8R40DRAFT_544622	307.371	259.654	184.252	1.565	2.456	1.911	-6.98396	down	5.69978e-91	6.82606e-87	uncharacterized protein
C8R40DRAFT_544810	4.719	4.319	3.443	17.845	20.181	14.146	2.06328	up	2.6211e-12	9.42653e-11	uncharacterized protein
C8R40DRAFT_544930	48.997	77.038	58.987	27.939	26.81	26.563	-1.18613	down	1.67986e-06	2.05705e-05	uncharacterized protein
C8R40DRAFT_1121232	11.996	14.046	12.266	26.531	27.21	23.653	1.01452	up	0.000868696	0.00475698	uncharacterized protein
C8R40DRAFT_1054386	142.101	252.725	150.787	72.275	73.03	67.035	-1.36149	down	6.14672e-08	1.0029e-06	uncharacterized protein
C8R40DRAFT_546016	76.153	109.381	36.979	32.668	45.521	19.789	-1.18334	down	1.12059e-06	1.42314e-05	uncharacterized protein
C8R40DRAFT_1054219	1.133	67.639	0.943	2.607	0.774	3.976	-3.24375	down	4.68428e-29	8.49984e-27	uncharacterized protein
C8R40DRAFT_1054289	0.468	1.227	1.283	2.12	1.168	3.154	1.11238	up	0.000418693	0.00257274	uncharacterized protein
C8R40DRAFT_1121301	0.657	1.006	0.187	1.688	1.593	1.935	1.49391	up	7.40034e-05	0.000583453	uncharacterized protein
C8R40DRAFT_546834	108.814	140.136	120.402	36.254	34.55	40.091	-1.73577	down	2.1079e-11	6.43984e-10	CDF-like metal transporter
C8R40DRAFT_1174412	7.892	9.563	7.924	19.745	23.222	17.331	1.24838	up	3.37864e-05	0.000293495	ribonuclease H-like domain-containing protein
C8R40DRAFT_1011893	6.455	6.851	9.387	27.271	29.207	23.359	1.81467	up	7.64824e-10	1.79964e-08	uncharacterized protein
C8R40DRAFT_546830	12.283	6.208	14.597	1.161	1.069	0.889	-3.4059	down	5.26727e-31	1.16816e-28	uncharacterized protein
C8R40DRAFT_1174417	576.172	287.395	249.343	91.855	68.943	114.646	-2.01449	down	3.08449e-14	1.42625e-12	uncharacterized protein
C8R40DRAFT_1174426	1.71	1.371	0.919	2.736	2.038	3.82	1.10275	up	0.000761804	0.00426724	uncharacterized protein
C8R40DRAFT_1121412	0.276	0.396	0.522	1.695	1.734	2.187	2.23089	up	2.31116e-11	7.025e-10	uncharacterized protein
C8R40DRAFT_1174429	3.657	4.423	2.569	7.167	8.062	6.656	1.03902	up	0.000745222	0.00418611	uncharacterized protein
C8R40DRAFT_1121514	0.18	0.802	0.255	3.546	4.621	1.967	3.03122	up	1.5689e-19	1.25261e-17	uncharacterized protein
C8R40DRAFT_1239727	2.684	7.178	3.992	2.008	1.928	2.47	-1.11244	down	1.50822e-05	0.000144731	uncharacterized protein
C8R40DRAFT_1054370	133.008	361.374	203.204	40.186	44.528	33.132	-2.56544	down	2.43876e-21	2.26408e-19	lanosterol 14-alpha-demethylase
C8R40DRAFT_1152499	4.885	6.832	3.771	12.725	15.135	10.54	1.30979	up	1.19214e-05	0.000117798	arginyl-tRNA synthetase
C8R40DRAFT_1121613	19.87	2.167	1.773	0.12	0.178	0.092	-5.92108	down	1.84271e-64	5.51709e-61	uncharacterized protein
C8R40DRAFT_1121641	28.646	50.684	41.934	16.334	16.14	15.542	-1.33651	down	1.03652e-07	1.62904e-06	uncharacterized protein
C8R40DRAFT_1256641	0.633	6.637	0.571	0.455	0.698	0.324	-2.40599	down	3.06915e-17	1.94477e-15	uncharacterized protein
C8R40DRAFT_1121779	3.286	3.117	3.699	7.562	6.712	8.724	1.18663	up	8.67214e-05	0.000669185	uncharacterized protein
C8R40DRAFT_1121786	12.208	12.813	12.962	1.542	1.826	1.042	-3.10564	down	6.01509e-28	1.00051e-25	uncharacterized protein
C8R40DRAFT_553009	20.514	13.427	15.372	35.915	34.267	35.918	1.10534	up	0.00021191	0.00144517	uncharacterized protein
C8R40DRAFT_553340	3.82	2.034	2.741	7.847	5.604	10.013	1.44856	up	1.15838e-06	1.46429e-05	uncharacterized protein
C8R40DRAFT_1054537	7.939	7.484	6.954	16.635	17.155	15.745	1.14633	up	0.000155615	0.0011113	O-methyltransferase family 3 protein
C8R40DRAFT_1072486	146.84	143.357	141.235	307.931	247.084	385.689	1.1246	up	0.000126115	0.000926598	uncharacterized protein
C8R40DRAFT_556134	19.222	24.532	17.993	51.739	56.474	46.6	1.32604	up	7.62316e-06	7.95253e-05	mannose-6-phosphate isomerase
C8R40DRAFT_1121973	6.151	5.348	5.339	35.473	54.467	16.037	2.65374	up	6.09683e-19	4.56348e-17	glycoside hydrolase family 31 protein
C8R40DRAFT_1122013	2.332	1.619	2.099	3.958	4.46	3.728	1.00512	up	0.00144849	0.00721892	HAD-like domain-containing protein
C8R40DRAFT_1122015	48.721	38.71	61.026	23.152	27.238	17.956	-1.11908	down	4.16149e-06	4.65341e-05	dihydroceramide delta-4-desaturase
C8R40DRAFT_1122025	0.476	1.409	1.008	2.48	2.522	2.129	1.30065	up	4.27805e-05	0.000360295	uncharacterized protein
C8R40DRAFT_558070	9.804	22.931	7.636	35.272	50.854	18.06	1.3677	up	6.27094e-06	6.72343e-05	uncharacterized protein
C8R40DRAFT_1072537	12.335	5.597	15.683	4.918	4.001	5.557	-1.21527	down	1.98778e-06	2.40219e-05	uncharacterized protein
C8R40DRAFT_1162718	0.823	0.788	1.433	2.196	2.518	1.895	1.1177	up	0.000647954	0.00371287	glycoside hydrolase family 5 protein
C8R40DRAFT_1256911	8.778	8.134	10.55	17.718	18.918	18.593	1.00791	up	0.000907649	0.00493642	uncharacterized protein
C8R40DRAFT_1162721	16.108	8.25	17.202	6.056	2.302	10.089	-1.17168	down	5.75648e-06	6.24453e-05	FMN-linked oxidoreductase
C8R40DRAFT_1174673	1.87	1.629	1.635	0.64	0.464	0.792	-1.43569	down	6.92068e-08	1.12154e-06	uncharacterized protein
C8R40DRAFT_1122448	4.285	7.117	3.663	17.881	21.484	15.778	1.87177	up	2.5082e-10	6.3911e-09	uracil-DNA glycosylase-like protein
C8R40DRAFT_1174712	2.828	5.677	4.374	9.786	8.592	10.701	1.17477	up	0.000155391	0.00111036	uncharacterized protein
C8R40DRAFT_563855	5.074	4.145	3.517	26.738	33.729	19.008	2.6413	up	7.85118e-19	5.84011e-17	Pyruvate/Phosphoenolpyruvate kinase-like domain-containing protein
C8R40DRAFT_1162734	14.967	9.48	23.734	35.344	11.889	58.249	1.13041	up	7.75273e-05	0.000606445	urea transporter
C8R40DRAFT_1174739	1.519	1.679	0.991	2.808	3.579	2.135	1.02406	up	0.00165199	0.00805875	uncharacterized protein
C8R40DRAFT_1072616	0.711	0.72	0.277	1.775	1.614	2.084	1.67828	up	1.18423e-06	1.4913e-05	uncharacterized protein
C8R40DRAFT_1174741	34.839	36.547	104.688	19.402	16.234	21.739	-1.61764	down	5.14928e-10	1.24581e-08	uncharacterized protein
C8R40DRAFT_1072618	4.383	2.523	5.201	1.774	2.381	1.726	-1.04133	down	4.48966e-05	0.000376001	uncharacterized protein
C8R40DRAFT_1162753	24.943	17.111	36.75	54.327	40.182	67.496	1.03967	up	0.000435488	0.00266136	uncharacterized protein
C8R40DRAFT_1054908	31.056	338.133	276.139	6.431	5.705	8.912	-4.93808	down	1.79502e-56	1.95429e-53	ectomycorrhiza-regulated protein
C8R40DRAFT_567524	1.81	1.521	2.096	3.841	4.106	3.318	1.05321	up	0.000685854	0.00389648	MFS general substrate transporter
C8R40DRAFT_1072643	0.546	0.319	0.299	1.173	1.214	0.937	1.51142	up	1.31547e-06	1.64447e-05	uncharacterized protein
C8R40DRAFT_1055120	2.848	3.115	1.926	6.039	6.023	5.661	1.1674	up	0.000257605	0.00169696	ASF1 like histone chaperone-domain-containing protein
C8R40DRAFT_1267595	3.825	4.686	2.221	8.577	8.272	8.564	1.24341	up	3.86633e-05	0.000330501	uncharacterized protein
C8R40DRAFT_1152935	38.599	56.521	36.647	108.672	127.358	89.452	1.30457	up	1.15869e-05	0.000115349	uncharacterized protein
C8R40DRAFT_1174825	29.718	27.334	19.805	63.384	52.498	75.157	1.31358	up	7.37933e-06	7.73184e-05	uncharacterized protein
C8R40DRAFT_1174826	1.022	0.431	0.542	1.234	1.352	1.482	1.02683	up	0.00456117	0.0184792	uncharacterized protein
C8R40DRAFT_569390	1413.62	986.058	901.851	296.515	356.631	218.454	-1.92139	down	1.24915e-13	5.3049e-12	uncharacterized protein
C8R40DRAFT_1122922	50.892	54.396	15.501	4.643	2.35	6.719	-3.1387	down	2.18907e-28	3.74518e-26	HAD-like domain-containing protein
C8R40DRAFT_1055263	35.608	47.488	16.421	12.666	11.413	13.126	-1.41937	down	2.59276e-08	4.6623e-07	NAD-dependent glycerol-3-phosphate dehydrogenase C-terminus-domain-containing protein
C8R40DRAFT_570414	1.172	4.965	0.898	0.997	1.23	0.727	-1.25103	down	3.30105e-06	3.7831e-05	class I glutamine amidotransferase-like protein
C8R40DRAFT_1055136	14.858	31.458	19.365	7.798	8.543	7.086	-1.48719	down	4.54718e-09	9.35688e-08	uncharacterized protein
C8R40DRAFT_574292	0.629	4.301	0.744	0.427	0.495	0.611	-1.88595	down	1.07581e-10	2.94153e-09	uncharacterized protein
C8R40DRAFT_1174904	18.486	14.941	28.549	5.302	4.475	6.011	-1.97268	down	3.34568e-13	1.33559e-11	uncharacterized protein
C8R40DRAFT_1123231	2545.24	2242.06	2521.97	488.527	417.226	554.766	-2.32324	down	5.07515e-18	3.47314e-16	glyceraldehyde-3-phosphate dehydrogenase
C8R40DRAFT_574937	275.873	211.315	241.6	73.834	58.928	86.787	-1.73094	down	2.73264e-11	8.2227e-10	uncharacterized protein
C8R40DRAFT_1274231	5.656	10.603	6.721	16.278	21.057	12.613	1.11995	up	0.0002275	0.00153268	P-loop containing nucleoside triphosphate hydrolase protein
C8R40DRAFT_1123300	2.829	2.974	2.376	6.898	8.212	5.955	1.36453	up	1.05744e-05	0.000106779	uncharacterized protein
C8R40DRAFT_1174915	164.127	170.704	156.427	328.007	325.625	342.623	1.02003	up	0.000670701	0.00382503	ubiquitin-conjugating enzyme
C8R40DRAFT_1174932	1.152	1.396	1.133	0.257	0.288	0.33	-2.06898	down	4.02234e-12	1.40034e-10	guanine nucleotide exchange factor
C8R40DRAFT_1158643	137.21	216.134	169.678	79.294	81.305	75.581	-1.14697	down	3.1623e-06	3.63729e-05	glycosyl hydrolase family 61-domain-containing protein
C8R40DRAFT_1158645	10.117	13.483	9.926	28.608	26.858	32.21	1.38682	up	2.32574e-06	2.75773e-05	uncharacterized protein
C8R40DRAFT_1036061	14.242	14.575	10.124	29.416	31.206	29.294	1.20722	up	5.8462e-05	0.000476286	acyl-CoA N-acyltransferase
C8R40DRAFT_577850	197.559	191.717	302.331	72.536	66.131	80.937	-1.65503	down	1.30796e-10	3.51213e-09	FAD/NAD(P)-binding domain-containing protein
C8R40DRAFT_577847	67.221	44.315	63.181	130.157	99.688	163.45	1.17058	up	6.24608e-05	0.000504744	uncharacterized protein
C8R40DRAFT_1085104	5.215	10.377	4.126	17.615	21.478	14.202	1.43435	up	1.42482e-06	1.77377e-05	pectin lyase fold/virulence factor
C8R40DRAFT_578976	199.304	293.68	117.41	74.153	84.356	62.642	-1.4647	down	6.20201e-09	1.24368e-07	GPR1/FUN34/yaaH family-domain-containing protein
C8R40DRAFT_1208728	19.326	37.653	21.012	10.08	11.826	9.101	-1.33063	down	1.01633e-07	1.60152e-06	Hsp70 protein-domain-containing protein
C8R40DRAFT_1166433	3.28	3.196	2.878	6.528	9.268	5.942	1.2163	up	0.00013567	0.000985912	uncharacterized protein
C8R40DRAFT_1066311	2.745	4.028	3.465	9.047	9.886	10.467	1.52161	up	5.16978e-07	7.06772e-06	uncharacterized protein
C8R40DRAFT_1245396	127.354	109.91	173.483	40.324	43.371	37.74	-1.75804	down	8.96203e-12	2.99803e-10	uncharacterized protein
C8R40DRAFT_582096	1.531	2.191	2.167	6.697	5.835	6.189	1.66806	up	1.96217e-08	3.62637e-07	MFS general substrate transporter
C8R40DRAFT_583594	32.983	38.638	38.731	119.732	74.093	166.094	1.70553	up	2.72917e-09	5.79802e-08	uncharacterized protein
C8R40DRAFT_1035851	278.764	337.206	402.231	89.785	75.52	104.451	-1.91628	down	2.96021e-13	1.19365e-11	uncharacterized protein
C8R40DRAFT_1066326	49.389	31.804	87.937	17.912	15.681	15.564	-1.7826	down	6.84457e-12	2.31555e-10	uncharacterized protein
C8R40DRAFT_584572	11.071	11.366	9.199	22.368	25.104	18.774	1.06619	up	0.000429311	0.00262854	uncharacterized protein
C8R40DRAFT_1141248	0.416	1.275	0.21	0.062	0.184	0	-2.93482	down	4.86744e-13	1.88649e-11	uncharacterized protein
C8R40DRAFT_1234515	0.356	0.865	0.545	2.204	2.477	1.924	1.90128	up	6.08972e-09	1.22572e-07	uncharacterized protein
C8R40DRAFT_1166488	1.739	0.38	0.329	2.609	4.492	1.125	1.74735	up	4.29606e-07	5.92737e-06	pectin lyase fold/virulence factor
C8R40DRAFT_1166493	0.242	0.103	0.305	2.221	1.51	3.043	3.37549	up	6.30028e-22	6.53162e-20	Alpha/Beta hydrolase protein
C8R40DRAFT_1066357	4.8	2.205	4.802	0.429	0.242	0.683	-3.12152	down	1.05011e-23	1.29651e-21	uncharacterized protein
C8R40DRAFT_1209141	2.897	5.569	1.246	8.178	8.04	7.962	1.31571	up	1.2752e-05	0.000124464	uncharacterized protein
C8R40DRAFT_586562	0.448	0.531	0.485	1.43	1.646	1.522	1.64908	up	4.724e-07	6.48048e-06	uncharacterized protein
C8R40DRAFT_586702	4.677	3.836	4.927	1.804	2.823	1.576	-1.11512	down	1.09491e-05	0.000109875	uncharacterized protein
C8R40DRAFT_1166502	4.806	8.255	3.344	12.344	12.724	10.932	1.13372	up	0.000212021	0.00144517	uncharacterized protein
C8R40DRAFT_1085738	79.644	54.536	91.447	37.034	41.363	29.666	-1.06205	down	1.16365e-05	0.00011565	uncharacterized protein
C8R40DRAFT_1166505	15.025	9.741	16.417	6.122	8.941	3.154	-1.17663	down	1.11039e-06	1.41318e-05	uncharacterized protein
C8R40DRAFT_1262835	2.767	7.884	6.75	15.178	22.975	5.918	1.34051	up	1.31391e-05	0.00012793	uncharacterized protein
C8R40DRAFT_1066378	4.549	23.386	4.672	4.108	3.947	2.85	-1.57993	down	2.28922e-09	4.95762e-08	uncharacterized protein
C8R40DRAFT_1085856	0.73	1.164	0.921	0.181	0.313	0.184	-2.04894	down	1.64046e-08	3.07934e-07	uncharacterized protein
C8R40DRAFT_1066381	2.641	5.359	2.672	8.392	9.436	7.94	1.27151	up	3.78854e-05	0.000325477	uncharacterized protein
C8R40DRAFT_1166519	45.98	47.365	59.462	19.952	24.28	14.624	-1.3764	down	3.38358e-08	5.86164e-07	uncharacterized protein
C8R40DRAFT_1085914	21.714	30.746	6.882	2.138	1.968	2.119	-3.25229	down	5.1093e-30	1.0031e-27	uncharacterized protein
C8R40DRAFT_589624	20.775	15.215	28.665	11.004	12.93	7.474	-1.04156	down	1.47476e-05	0.000142089	uncharacterized protein
C8R40DRAFT_1158695	1.812	1.023	1.664	3.199	4.175	3.078	1.21556	up	9.03739e-05	0.000693349	uncharacterized protein
C8R40DRAFT_1036670	7.063	12.852	7.656	30.587	33.16	27.607	1.72821	up	3.75202e-09	7.81464e-08	deoxyribodipyrimidine photo-lyase
C8R40DRAFT_1066403	1.529	0.865	0.526	2.174	2.03	1.771	1.03221	up	0.00224179	0.0103102	uncharacterized protein
C8R40DRAFT_1066405	21.119	4.937	7.477	3.482	3.139	3.712	-1.69803	down	3.24901e-10	8.1402e-09	uncharacterized protein
C8R40DRAFT_1066406	7.37	2.312	4.002	1.282	1.199	2.121	-1.57153	down	5.15878e-08	8.5927e-07	uncharacterized protein
C8R40DRAFT_1036188	31.073	29.183	32.575	68.912	56.974	83.321	1.17223	up	6.61821e-05	0.000531587	NADP-dependent oxidoreductase domain-containing protein
C8R40DRAFT_1035937	2.946	2.397	2.662	5.417	5.545	5.063	1.00108	up	0.00102014	0.00540823	Hydantoinase B/oxoprolinase-domain-containing protein
C8R40DRAFT_1166567	2.172	1.703	1.577	4.05	4.068	3.255	1.06034	up	0.000657717	0.00376341	uncharacterized protein
C8R40DRAFT_593994	55.022	60.422	54.821	133.8	147.895	115.892	1.22347	up	4.06775e-05	0.000345499	uncharacterized protein
C8R40DRAFT_1086221	4.733	6.546	4.587	23.559	17.613	30.371	2.17266	up	6.48572e-14	2.83478e-12	uncharacterized protein
C8R40DRAFT_1036515	15.86	13.033	16.27	105.987	87.605	120.09	2.79601	up	1.86479e-21	1.77244e-19	cytochrome P450
C8R40DRAFT_594653	8.361	7.171	9.676	19.814	15.936	26.007	1.29262	up	9.98634e-06	0.000101353	taurine catabolism dioxygenase
C8R40DRAFT_1234603	5.382	5.501	4.596	1.91	1.874	2	-1.4197	down	3.00077e-08	5.33986e-07	fungal-specific transcription factor domain-containing protein
C8R40DRAFT_596276	1.43	2.444	1.45	4.314	4.46	2.8	1.11987	up	0.000374291	0.00233708	uncharacterized protein
C8R40DRAFT_1036081	40.676	47.405	53.862	8.874	8.967	8.304	-2.44057	down	2.07951e-19	1.60673e-17	uncharacterized protein
C8R40DRAFT_597231	3.675	2.645	2.569	1.356	1.115	1.451	-1.17982	down	5.67663e-06	6.18462e-05	mitogen activated protein kinase
C8R40DRAFT_1066474	70.414	19.674	116.058	12.765	12.35	15.097	-2.35788	down	2.76044e-18	1.94465e-16	uncharacterized protein
C8R40DRAFT_1036290	6.554	8.694	6.502	16.409	18.135	14.536	1.17401	up	9.90928e-05	0.000751098	auxin efflux carrier
C8R40DRAFT_1066478	99.1	87.797	84.179	225.201	243.629	212.878	1.33045	up	6.53554e-06	6.96969e-05	ZIP zinc transporter-domain-containing protein
C8R40DRAFT_1086429	0.471	0.624	0.425	1.481	1.179	1.211	1.34691	up	1.74057e-05	0.000164134	uncharacterized protein
C8R40DRAFT_1036619	20.833	13.947	25.449	4.013	3.928	4.069	-2.32593	down	1.29761e-17	8.4919e-16	kinase-like domain-containing protein
C8R40DRAFT_599346	12.336	8.641	14.266	2.542	2.547	2.496	-2.21567	down	7.50535e-16	4.10429e-14	uncharacterized protein
C8R40DRAFT_1026003	5.981	4.278	7.261	2.632	2.264	2.326	-1.27818	down	2.1739e-06	2.60607e-05	uncharacterized protein
C8R40DRAFT_1166667	6.581	10.935	6.823	20.383	19.651	19.138	1.28154	up	1.71457e-05	0.000162321	Alpha/Beta hydrolase protein
C8R40DRAFT_1036278	4.047	5.164	1.277	30.584	4.296	54.257	3.08692	up	5.33299e-25	7.30891e-23	uncharacterized protein
C8R40DRAFT_1166671	2.88	5.389	6.074	1.255	1.327	1.043	-1.9834	down	5.38479e-14	2.38845e-12	uncharacterized protein
C8R40DRAFT_600672	0.731	1.909	1.514	0.221	0.196	0.335	-2.46099	down	5.29821e-15	2.58985e-13	uncharacterized protein
C8R40DRAFT_1166677	1.83	3.29	1.045	0.881	0.869	0.822	-1.26023	down	5.90757e-06	6.39106e-05	uncharacterized protein
C8R40DRAFT_1036616	15.773	17.841	15.854	42.357	41.692	44.618	1.37902	up	2.80079e-06	3.25022e-05	uncharacterized protein
C8R40DRAFT_602286	90.806	69.928	113.725	207.576	161.744	254.93	1.18552	up	5.06027e-05	0.000417943	1-Cys peroxiredoxin
C8R40DRAFT_602507	6.578	9.457	7.298	3.199	3.955	3.671	-1.10779	down	1.16488e-05	0.000115676	uncharacterized protein
C8R40DRAFT_1086773	10429.9	2921.01	10926.1	144.38	88.291	197.714	-5.81781	down	3.39877e-72	2.03519e-68	hydrophobin 1
C8R40DRAFT_603680	3.847	4.922	3.55	9.242	13.117	4.997	1.15078	up	0.000201034	0.00138686	uncharacterized protein
C8R40DRAFT_1086805	2.773	7.118	4.508	12.827	15.534	8.718	1.36445	up	7.47571e-06	7.81231e-05	uncharacterized protein
C8R40DRAFT_1036452	74.106	86.584	65.281	36.423	41.598	30.19	-1.06227	down	1.18404e-05	0.000117093	kinase-like domain-containing protein
C8R40DRAFT_604275	4.61	7.156	5.728	1.789	2.541	0.996	-1.71517	down	4.80539e-11	1.37678e-09	uncharacterized protein
C8R40DRAFT_1055560	2.26	2.692	1.616	0.842	1.218	0.796	-1.2006	down	3.10923e-05	0.000272393	uncharacterized protein
C8R40DRAFT_1123534	30.518	73.315	32.005	151.31	136.611	167.795	1.74623	up	1.66677e-09	3.68538e-08	alcohol dehydogenase
C8R40DRAFT_1162829	5.345	4.461	4.983	0.988	0.266	1.32	-2.52105	down	6.06668e-17	3.72587e-15	Intradiol ring-cleavage dioxygenase
C8R40DRAFT_605933	342.626	404.553	460.018	93.639	100.24	91.395	-2.08123	down	2.76373e-15	1.41446e-13	uncharacterized protein
C8R40DRAFT_1162837	1.058	1.148	0.2	0.158	0.467	0.559	-1.02111	down	0.00664331	0.0250347	DNA-binding domain of Mlu1-box binding protein MBP1
C8R40DRAFT_1123598	10.73	9.306	9.472	20.04	25.604	14.298	1.02239	up	0.000915673	0.00497342	ku70-like protein
C8R40DRAFT_1240036	29.38	15.312	35.529	9.195	9.956	9.266	-1.49713	down	4.2962e-09	8.8709e-08	uncharacterized protein
C8R40DRAFT_1072798	5.282	5.744	2.783	9.453	12.438	7.476	1.08842	up	0.000594294	0.00347692	uncharacterized protein
C8R40DRAFT_1123648	29.9	37.611	31.033	69.694	76.215	58.221	1.05063	up	0.000526454	0.00312674	uncharacterized protein
C8R40DRAFT_607620	90.72	108.53	77.427	196.59	198.239	173.916	1.03957	up	0.000558698	0.00328794	uncharacterized protein
C8R40DRAFT_607392	5.216	4.68	4.491	14.607	16.371	11.157	1.55006	up	1.87034e-07	2.76193e-06	glycosyltransferase family 15 protein
C8R40DRAFT_608069	0.82	0.848	0.745	2.199	1.772	2.304	1.37768	up	2.75323e-05	0.000245516	uncharacterized protein
C8R40DRAFT_1123806	1.63	2.643	2.142	5.007	4.516	5.332	1.21104	up	7.22235e-05	0.000572056	uncharacterized protein
C8R40DRAFT_1123833	27.565	16.68	29.708	12.167	10.963	12.734	-1.04401	down	2.0983e-05	0.000194499	uncharacterized protein
C8R40DRAFT_609304	8.837	8.069	6.267	17.238	19.423	17.2	1.21669	up	4.94527e-05	0.000409575	uncharacterized protein
C8R40DRAFT_1123910	2.572	2.42	3.576	8.009	7.602	8.704	1.50449	up	3.53288e-07	4.96011e-06	Alpha/Beta hydrolase protein
C8R40DRAFT_1123921	0.105	0.437	0.2	2.081	3.099	0.517	2.93565	up	2.13472e-15	1.11639e-13	uncharacterized protein
C8R40DRAFT_1123935	9.769	11.288	9.381	23.906	21.784	26.646	1.24876	up	2.31091e-05	0.000211263	uncharacterized protein
C8R40DRAFT_1162864	7.132	5.85	8.404	17.357	17.529	15.494	1.23607	up	4.16236e-05	0.000352784	aldo-keto reductase
C8R40DRAFT_610885	3.83	7.209	4.644	10.82	13.154	8.029	1.02886	up	0.000980861	0.0052441	uncharacterized protein
C8R40DRAFT_1072848	46.695	76.218	46.181	25.678	21.003	28.48	-1.16974	down	2.81739e-06	3.26631e-05	uncharacterized protein
C8R40DRAFT_1055484	6.902	8.213	5.851	18.169	17.995	20.526	1.43491	up	1.65588e-06	2.02977e-05	HSP20-like chaperone
C8R40DRAFT_1175042	1.418	0.705	0.376	1.9	1.375	2.055	1.09187	up	0.00263678	0.0117785	HSP20-like chaperone
C8R40DRAFT_1240090	0.718	1.054	0.861	3.477	3.537	2.224	1.8097	up	7.25977e-08	1.17332e-06	uncharacterized protein
C8R40DRAFT_1124123	21.611	13.247	17.77	34.758	37.005	33.989	1.00674	up	0.000890655	0.00485723	uncharacterized protein
C8R40DRAFT_612039	32.89	29.473	34.322	72.652	71.505	67.69	1.13163	up	0.000154901	0.00110752	uncharacterized protein
C8R40DRAFT_1124136	11.952	8.562	7.8	31.229	32.046	29.054	1.70516	up	6.04218e-09	1.2182e-07	uncharacterized protein
C8R40DRAFT_1055592	56.4	46.752	86.486	29.711	37.397	18.675	-1.14446	down	2.27848e-06	2.70974e-05	uncharacterized protein
C8R40DRAFT_1124143	46.497	35.251	66.151	251.218	256.857	237.004	2.33276	up	1.49912e-15	8.01493e-14	uncharacterized protein
C8R40DRAFT_1274291	21.989	11.748	10.662	161.349	138.289	185.933	3.45099	up	1.22174e-30	2.56694e-28	glycoside hydrolase superfamily
C8R40DRAFT_1267758	0.031	0.238	0.118	1.215	1.508	0.774	3.16581	up	3.77383e-15	1.86758e-13	uncharacterized protein
C8R40DRAFT_1124172	0	0.089	0.118	0.694	1.198	0.281	3.37322	up	2.6942e-13	1.09375e-11	uncharacterized protein
C8R40DRAFT_612561	35.321	34.68	34.019	94.68	73.258	118.582	1.46175	up	4.47424e-07	6.16611e-06	putative oxalocrotonate tautomerase
C8R40DRAFT_612774	35.865	23.008	23.604	107.132	72.039	143.501	1.96797	up	8.05572e-12	2.70998e-10	uncharacterized protein
C8R40DRAFT_1055660	684.887	1121.16	1075.25	474.828	264.187	694.151	-1.00751	down	5.43238e-05	0.000446215	uncharacterized protein
C8R40DRAFT_612841	13.315	17.485	6.872	5.267	5.227	4.369	-1.34159	down	1.28306e-07	1.97252e-06	uncharacterized protein
C8R40DRAFT_613570	2.278	2.496	2.093	4.572	4.476	5.607	1.09331	up	0.00044522	0.0027107	uncharacterized protein
C8R40DRAFT_1055704	18.16	22.95	17.265	44.029	31.418	57.544	1.18786	up	4.87265e-05	0.000404961	O-methyltransferase family 3 protein
C8R40DRAFT_1175105	199.008	176.118	164.82	384.217	362.364	401.718	1.08861	up	0.000254105	0.0016776	uncharacterized protein
C8R40DRAFT_613845	0.416	1.101	1.181	0.383	0.486	0.222	-1.30388	down	9.92561e-06	0.000100822	uncharacterized protein
C8R40DRAFT_1124304	9.024	7.12	9.276	31.375	36.197	23.652	1.84333	up	4.50367e-10	1.09849e-08	uncharacterized protein
C8R40DRAFT_614563	23.196	35.396	30.672	64.913	55.815	76.453	1.14334	up	0.000109807	0.000819857	IGR protein motif-domain-containing protein
C8R40DRAFT_1055648	189.207	274.7	287.408	583.508	645.908	509.314	1.21054	up	4.96137e-05	0.000410625	cytochrome P450
C8R40DRAFT_1124347	1.31	0.506	1.096	2.363	1.916	2.367	1.18964	up	0.000201788	0.00139046	kinase-like domain-containing protein
C8R40DRAFT_1175147	2731.27	1076.13	2110.74	900.394	1029.31	783.857	-1.12496	down	3.98324e-06	4.47919e-05	uncharacterized protein
C8R40DRAFT_1162911	39.974	60.254	22.336	305.923	268.518	360.225	2.93088	up	2.75078e-23	3.29434e-21	uncharacterized protein
C8R40DRAFT_1240138	97.743	76.12	81.931	187.118	236.521	136.235	1.13011	up	0.000193512	0.00134192	uncharacterized protein
C8R40DRAFT_616378	16914.5	16623	14714.1	40751.6	42807.5	37915.2	1.332	up	6.23386e-06	6.68967e-05	riboflavin aldehyde-forming enzyme
C8R40DRAFT_616849	3331.22	1544.81	3651.24	742.758	773.298	732.471	-1.9231	down	1.65978e-13	6.90192e-12	uncharacterized protein
C8R40DRAFT_1175159	2.768	1.324	2.713	0.607	0.436	0.616	-2.03431	down	1.82851e-10	4.82341e-09	uncharacterized protein
C8R40DRAFT_1055685	125.216	102.046	100.234	41.405	59.293	21.496	-1.42228	down	8.90262e-09	1.74783e-07	uncharacterized protein
C8R40DRAFT_618637	839.959	1809.54	567.064	400.98	360.625	436.304	-1.425	down	2.00112e-08	3.68133e-07	uncharacterized protein
C8R40DRAFT_1124720	44.847	31.259	37.409	86.157	95.794	81.931	1.21699	up	4.39699e-05	0.000369014	uncharacterized protein
C8R40DRAFT_1056103	3.4	5.087	3.762	1.605	1.267	1.193	-1.59063	down	1.48699e-08	2.81329e-07	ribonuclease H-like domain-containing protein
C8R40DRAFT_1210995	66.041	60.143	60.864	132.352	148.863	119.992	1.10093	up	0.000251588	0.00166649	uncharacterized protein
C8R40DRAFT_621141	48.637	40.357	40.126	114.587	105.16	125.247	1.41784	up	1.23049e-06	1.54308e-05	uncharacterized protein
C8R40DRAFT_1056139	34.004	34.066	41.622	82.164	91.303	75.975	1.18522	up	7.24383e-05	0.000573378	methylmalonate-semialdehyde dehydrogenase
C8R40DRAFT_1125048	19.127	90.859	67.225	7.946	7.561	6.74	-2.99362	down	7.33396e-27	1.15568e-24	uncharacterized protein
C8R40DRAFT_625760	23.159	30.361	24.401	65.633	51.257	81.646	1.34928	up	3.45844e-06	3.94836e-05	histidine phosphatase superfamily
C8R40DRAFT_1125164	1.322	3.569	1.534	0.826	0.468	1.443	-1.23019	down	5.07709e-06	5.56806e-05	kinase-like domain-containing protein
C8R40DRAFT_1056321	56.474	49.977	63.607	119.898	121.106	121.046	1.09015	up	0.000263745	0.0017279	FAD/NAD-P-binding domain-containing protein
C8R40DRAFT_1056290	37.132	25.092	47.343	13.431	12.163	14.93	-1.4349	down	1.64501e-08	3.08304e-07	uncharacterized protein
C8R40DRAFT_628420	10.594	19.124	11.655	4.389	5.092	4.065	-1.61061	down	3.48989e-10	8.67114e-09	uncharacterized protein
C8R40DRAFT_630421	30.274	32.805	26.695	11.647	11.683	12.484	-1.3257	down	1.36143e-07	2.08231e-06	uncharacterized protein
C8R40DRAFT_1125435	105.052	181.44	89.28	50.305	46.1	53.957	-1.3214	down	1.51629e-07	2.29571e-06	uncharacterized protein
C8R40DRAFT_1175377	2.18	1.793	1.91	4.81	5.382	4.101	1.28025	up	2.91431e-05	0.000257578	cysteine synthase-like protein B
C8R40DRAFT_1073143	11.573	10.49	13.231	23.636	26.018	22.88	1.03917	up	0.000651817	0.00373143	uncharacterized protein
C8R40DRAFT_1125646	8.384	13.144	10.543	25.285	28.402	22.534	1.24884	up	2.95421e-05	0.000260912	uncharacterized protein
C8R40DRAFT_1056622	14.671	24.503	12.88	50.57	60.393	39.195	1.52835	up	2.56739e-07	3.7e-06	interferon-inducible GTPase-domain-containing protein
C8R40DRAFT_1163098	1.975	4.15	2.274	7.71	9.403	6.409	1.48539	up	8.32621e-07	1.08978e-05	S-adenosyl-L-methionine-dependent methyltransferase
C8R40DRAFT_1056399	5.062	5.144	4.684	1.271	0.846	1.514	-2.035	down	4.16863e-13	1.64764e-11	GPCR fungal pheromone mating factor
C8R40DRAFT_1056377	0.63	1.307	0.994	0	0.695	0.238	-1.64829	down	0.000166836	0.0011767	uncharacterized protein
C8R40DRAFT_1175468	58.624	160.058	89.975	27.987	31.454	24.296	-1.88203	down	4.37816e-13	1.72476e-11	uncharacterized protein
C8R40DRAFT_1212117	10.611	6.115	8.711	15.913	17.512	17.459	1.0002	up	0.00119878	0.00618019	uncharacterized protein
C8R40DRAFT_1125927	0.204	11.769	0.096	0.37	0.309	0.836	-2.99142	down	1.62888e-22	1.78967e-20	uncharacterized protein
C8R40DRAFT_1056925	4.751	4.948	3.885	15.487	16.458	11.491	1.67676	up	2.12948e-08	3.90547e-07	uncharacterized protein
C8R40DRAFT_1126007	32.589	29.554	24.444	58.695	74.025	44.682	1.03477	up	0.000719749	0.00406016	MFS polyamine transporter
C8R40DRAFT_1163134	24.741	15.978	23.039	48.321	73.568	22.273	1.17697	up	0.000134698	0.000980035	alpha/beta-hydrolase
C8R40DRAFT_1258043	4.102	5.135	4.48	9.431	11.566	7.11	1.0348	up	0.000803278	0.00445527	FAD/NAD-P-binding domain-containing protein
C8R40DRAFT_1126059	1.792	1.75	1.171	4.165	4.663	3.126	1.34222	up	1.27927e-05	0.00012476	uncharacterized protein
C8R40DRAFT_1175534	110.453	140.145	121.89	314.108	372.498	243.933	1.32087	up	9.33609e-06	9.52377e-05	uncharacterized protein
C8R40DRAFT_642440	160.37	131.071	99.073	285.713	372.588	190.167	1.11948	up	0.000234516	0.00157359	laccase
C8R40DRAFT_1126204	0.414	3.294	1.176	13.814	20.974	7.363	3.10865	up	1.39886e-23	1.70947e-21	uncharacterized protein
C8R40DRAFT_1126206	0.331	0.95	0.104	4.926	5.408	4.869	3.45356	up	9.70499e-23	1.12842e-20	uncharacterized protein
C8R40DRAFT_1056804	1.789	1.712	1.206	14.049	18.435	9.884	3.16928	up	8.71486e-25	1.17269e-22	RTA1 like protein-domain-containing protein
C8R40DRAFT_1126222	0.467	26.466	0.255	0.201	0.079	0.244	-5.68918	down	7.89514e-60	1.35075e-56	uncharacterized protein
C8R40DRAFT_1056823	38.237	12.004	53.27	74.61	61.979	86.164	1.10564	up	0.000197215	0.00136286	uncharacterized protein
C8R40DRAFT_1056877	11.434	26.535	9.785	3.748	3.321	5.117	-1.97013	down	8.90463e-13	3.34301e-11	uncharacterized protein
C8R40DRAFT_644414	0.824	0.411	0.585	1.304	1.154	1.536	1.1326	up	0.000457635	0.00277923	uncharacterized protein
C8R40DRAFT_1073256	12.548	30.182	9.386	7.338	9.817	3.314	-1.34816	down	5.27684e-08	8.77715e-07	uncharacterized protein
C8R40DRAFT_1126327	9.682	8.025	5.981	16.268	14.579	18.51	1.059	up	0.000392012	0.00242873	uncharacterized protein
C8R40DRAFT_1240439	0.101	0.362	0.334	1.125	1.527	0.684	2.06134	up	8.36435e-09	1.65573e-07	uncharacterized protein
C8R40DRAFT_1073275	9.648	9.621	8.211	32.243	34.051	30.023	1.8093	up	1.35094e-09	3.04114e-08	uncharacterized protein
C8R40DRAFT_1175615	1.349	3.615	3.193	0.98	0.595	1.146	-1.58284	down	3.32779e-07	4.69418e-06	uncharacterized protein
C8R40DRAFT_1258098	54.888	16.337	25.461	97.952	26.117	170.768	1.60851	up	1.30444e-08	2.49154e-07	uncharacterized protein
C8R40DRAFT_1057179	99.122	30.631	54.729	168.302	39.75	312.867	1.49756	up	1.04936e-07	1.64491e-06	isoprenoid synthase domain-containing protein
C8R40DRAFT_1073284	223.022	626.334	291.32	172.305	212.696	125.713	-1.1593	down	1.93844e-06	2.34967e-05	mitochondrial developmentally regulated MAPK-interacting protein
C8R40DRAFT_645382	5.314	9.018	7.533	17.704	19.474	16.797	1.30355	up	1.26782e-05	0.000123946	uncharacterized protein
C8R40DRAFT_645912	310.126	226.643	233.715	40.073	30.195	53.718	-2.63556	down	7.46287e-22	7.38639e-20	uncharacterized protein
C8R40DRAFT_646110	4.229	4.196	3.789	9.002	11.577	5.789	1.11006	up	0.000332409	0.00211639	uncharacterized protein
C8R40DRAFT_1126501	4.337	3.6	3.792	11.032	10.368	10.552	1.44559	up	1.05865e-06	1.35453e-05	kinase-like domain-containing protein
C8R40DRAFT_646809	8.382	7.78	8.887	20.274	22.993	16.842	1.26273	up	3.5648e-05	0.000307137	uncharacterized protein
C8R40DRAFT_1126575	13.424	23.161	14.155	37.673	33.814	40.58	1.14312	up	0.000111954	0.000834323	DNA polymerase subunit Cdc27
C8R40DRAFT_1175689	20.244	10.528	26.473	9.406	8.517	10.448	-1.01266	down	3.67402e-05	0.000315866	uncharacterized protein
C8R40DRAFT_648478	12.116	5.733	4.258	3.608	2.602	4.842	-1	down	7.73447e-05	0.000605412	uncharacterized protein
[truncated: 564 more rows]

## Sheet: T2 vs T1
GeneID	D4-1	D4-2	D4-3	D8-1	D8-2	D8-3	logFC	Type	Pvalue	FDR	Product
[truncated: 607 more rows]
